# Supplementary material for: Comparative Analysis of Calcium-Dependent Protein Kinase in Cucurbitaceae and Expression Studies in Watermelon
Source: Int J Mol Sci. 2019 May 23;20(10):2527. doi: 10.3390/ijms20102527 (PMC6566760; doi:10.3390/ijms20102527)
Supplement: Supplementary file 1 [file ijms-20-02527-s001.zip]

Archive with 9 entries (8 files):
- ijms-479077 suppl/
- ijms-479077 suppl/ijms-479077 Supplementary figures.pdf
- ijms-479077 suppl/Table S1.xlsx
- ijms-479077 suppl/Table S2.xlsx
- ijms-479077 suppl/Table S3.xlsx
- ijms-479077 suppl/Table S4.xlsx
- ijms-479077 suppl/Table S5.xlsx
- ijms-479077 suppl/Table S6.xls
- ijms-479077 suppl/Table S7.xlsx
