# Supplementary material for: Comparative Analysis of Calcium-Dependent Protein Kinase in Cucurbitaceae and Expression Studies in Watermelon
Source: Int J Mol Sci. 2019 May 23;20(10):2527. doi: 10.3390/ijms20102527 (PMC6566760; doi:10.3390/ijms20102527)
Supplement: Supplementary file 1 [file ijms-20-02527-s001.zip › ijms-479077 suppl/Table S1.xlsx]

## Sheet: Table S1
	Table S1 Specific primers of CDPK and CRK genes used for qRT-PCR in this study
	Gene	Gene ID	Forward primer (5'-3')	Reverse primer (5'-3')	Note
	ClCDPK1	Cla008332	AGAGGACGAGAAGTCGGTGA	ACTCTCCACGGCCTAGTTCA	qRT-PCR
	ClCDPK2	Cla014285	TTTCGGCTTCGAAAGTCAGT	TTCGGATTGTCATTGGGTTT	qRT-PCR
	ClCDPK3	Cla014454	GATTGCAACCAGAGGTCCAT	TGAGAAAGCAGAAGCTGACG	qRT-PCR
	ClCDPK4	Cla007839	TCATGGGTTCTCCCTTATCG	CTCCCTCCAAACATCGTCAT	qRT-PCR
	ClCDPK5	Cla015735	CAATACCTGCCGTGGATCTT	CTTTCTTTGTGGGGCTGAAG	qRT-PCR
	ClCDPK6	Cla008583	ATGGCGGAAATACCACTCAG	TTCCCAGCTCCTTACCAATG	qRT-PCR
	ClCDPK7	Cla008553	CTCCGGCTAAGCCTAAAGGT	ACCAAATTCACCTCGACCAA	qRT-PCR
	ClCDPK8	Cla006308	GCACAAGGGGAAGAACAAGA	ATTCCAAATTCACCCCTTCC	qRT-PCR
	ClCDPK9	Cla002497	AAGCCGAATCCCTTCTCAAT	CTTCTCCCCGGTGACCTTAT	qRT-PCR
	ClCDPK10	Cla007424	CTCTCCCAACCAAACCTCAA	CCAAGCTCCTTGTGGAGTTC	qRT-PCR
	ClCDPK11	Cla020469	TGCTGCTATGTGGCGATCTA	ACAGGGTTAGGGCGTACCTT	qRT-PCR
	ClCDPK12	Cla000762	GGGCAACTGCAATGGTCTAC	GGAGGAGGTGGGAATTTCTT	qRT-PCR
	ClCDPK13	Cla010883	CGATCATGCCCTTATCGAAT	GTCTCGCCAGTTTCGATCTC	qRT-PCR
	ClCDPK14	Cla016346	GAGAAGCCGATCAAAGCATC	TCGATGAGTGCAAAGGTACG	qRT-PCR
	ClCDPK15	Cla005313	GGCAAATACTCACCGCAGTA	TAATGGCTTCCCAAGAATCG	qRT-PCR
	ClCDPK16	Cla017591	GGACCAAATCTCGGCAATAA	ACACCATTTTGGGGATCTGA	qRT-PCR
	ClCDPK17	Cla017599	TCGATCGAGGAATTCAAAGG	GTTCAGGGGGAGTGTTTTGA	qRT-PCR
	ClCDPK18	Cla017994	TTACGGTGCTCAATGGTGTG	CTCAACTTCCGCTTCGAAAT	qRT-PCR
	ClCRK1	Cla004866	ACTCTGCAATTCCCCATCAC	GAGATTTCCGGCGTAGAATG	qRT-PCR
	ClCRK2	Cla001826	TGTTTCCAAACCTTCCTCCA	CTGAAAACGGGGAAGTAGGG	qRT-PCR
	ClCRK3	Cla020138	TCCCCGAATTCTGATCTGTT	TCCTGTCTTCCTCCCATTTC	qRT-PCR
	ClCRK4	Cla012099	TACCGATCCACAGACCACAA	CTCATTCGGCTTACCAGACC	qRT-PCR
	ClCRK5	Cla006702	TTCGCCTTCTGCTACTGGAT	AACACCAACAGGCAAAGGAC	qRT-PCR
	ClCRK6	Cla017142	AAACTGAAACCCCCAAAACC	GAAGCCTCATTGGGTTTGAC	qRT-PCR
