# Supplementary material for: Comparative Analysis of Calcium-Dependent Protein Kinase in Cucurbitaceae and Expression Studies in Watermelon
Source: Int J Mol Sci. 2019 May 23;20(10):2527. doi: 10.3390/ijms20102527 (PMC6566760; doi:10.3390/ijms20102527)
Supplement: Supplementary file 1 [file ijms-20-02527-s001.zip › ijms-479077 suppl/Table S2.xlsx]

## Sheet: Table S2
	Table S2 Characteristics of CDPKs and CRKs in Cucurbitaceae species
	a Gene names in their conresponding version of genomes
	b The number of aa, MW, pI was predicted using ProtParam (http://web.expasy.org/protparam/)
	c The number of EF hands was predicted by ScanProsite tool (http://prosite.expasy.org/scanprosite/) SMART (http://smart.embl-heidelberg. de/).
	d The myristoylation site was predicted by Myristoylator program in ExPASy (http://web.expasy.org/myristoylator/).
	e The palmitoylation site was predicted by CSS-plam 4.0 (http://csspalm.biocuckoo.org/).
	f The first eight amino acids at the N-terminal. The amino acids underlined indicate putative palmitoylation sites.
	Species	Gene	IDa	Location	Gene length	Number of aab	MW (kDa)b	pIb	EF handsc	N-myristoylationd	N-Palmitoylatione	N-terminal aaf
	C. lannatus	ClCDPK1	Cla008332	Chr01:10310012_10315060	5049	597	67.67	6.33	4	Yes	Yes	MGNCNACV
		ClCDPK2	Cla014285	Chr01:29729217_29733646	4430	548	62.06	8.84	4	Yes	Yes	MGVCFSAS
		ClCDPK3	Cla014454	Chr01:30856355_30859994	3640	552	61.59	5.98	4	Yes	Yes	MGCCSSTQ
		ClCDPK4	Cla007839	Chr02:1814521_1817746	3226	503	56.24	5.14	4	No	No	MSKSSSAT
		ClCDPK5	Cla015735	Chr02:3069763_3074898	5136	556	63.44	5.55	4	No	Yes	MGNTCRGS
		ClCDPK6	Cla008583	Chr02:32882282_32884620	2339	535	59.86	5.55	4	Yes	Yes	MGNCCSRE
		ClCDPK7	Cla008553	Chr02:33184828_33187694	2867	565	63.51	6.62	3	No	Yes	MGNCCATP
		ClCDPK8	Cla006308	Chr03:23029321_23032813	3493	531	59.70	6.35	4	No	Yes	MGNCCATP
		ClCDPK9	Cla002497	Chr04:11115387_11118491	3105	531	60.18	6.62	4	No	Yes	MGNCCVAP
		ClCDPK10	Cla007424	Chr05:23046284_23050037	3754	516	58.49	5.83	4	Yes	Yes	MGLCFTRT
		ClCDPK11	Cla020469	Chr05:29601771_29604640	2870	575	63.87	5.41	4	No	Yes	MGNTCVGP
		ClCDPK12	Cla000762	Chr07:18658896_18663015	4120	527	59.17	5.42	4	No	Yes	MGNCNGLP
		ClCDPK13	Cla010883	Chr07:30770155_30775727	5573	538	61.37	5.27	4	Yes	Yes	MGSCVSVQ
		ClCDPK14	Cla016346	Chr09:9706502_9713576	7075	491	55.23	5.48	4	No	No	MEKPIKAS
		ClCDPK15	Cla005313	Chr10:5933680_5937830	4151	518	58.40	6.36	4	Yes	Yes	MGICTSKG
		ClCDPK16	Cla017591	Chr10:24286182_24291584	5403	577	64.38	5.45	4	No	Yes	MGNTCVGP
		ClCDPK17	Cla017599	Chr10:24385477_24388774	3298	662	74.32	5.09	4	No	Yes	MGNNCLRS
		ClCDPK18	Cla017994	Chr10:27822075_27825259	3185	527	59.37	5.86	4	No	Yes	MGNCCRSP
		ClCRK1	Cla004866	Chr01:17450_20513	3064	550	61.88	7.74	0	No	Yes	MGHYCSKG
		ClCRK2	Cla001826	Chr01:26584660_26589289	4630	604	67.23	8.95	0	Yes	Yes	MGVCVSKP
		ClCRK3	Cla020138	Chr02:23215424_23219416	3993	622	69.51	9.17	0	Yes	Yes	MGLCNSKP
		ClCRK4	Cla012099	Chr04:16292251_16299769	7519	570	64.03	6.84	0	Yes	Yes	MGICHAKL
		ClCRK5	Cla006702	Chr06:3424169_3433541	9373	696	77.97	8.60	0	Yes	Yes	MGQCYGKT
		ClCRK6	Cla017142	Chr10:19525338_19529865	4528	573	64.10	8.37	0	No	Yes	MGLCHGKP
	C. sativus	CsCRK1	Csa009254	Chr2:6625278_6629571	4294	573	64.10	8.51	0	Yes	Yes	MGLCHGKPIEQ
		CsCRK2	Csa013313	Chr4:15687837_15693368	5532	571	64.00	7.2	0	No	Yes	MGICQAKVIAN
		CsCRK3	Csa015347	Chr5:19118535_19121429	2895	556	62.57	8.67	0	Yes	Yes	MGHYCSKGVSDV
		CsCRK4	Csa010127	Chr6:21038726_21043639	4914	726	81.23	8.92	0	Yes	Yes	MGLCVSKPSST
		CsCRK5	Csa003171	Chr7:278234_284080	5847	560	62.24	9.33	0	Yes	Yes	MGICTSKPPPK
		CsCRK6	Csa018149, refered as CsCDPK18 in Xu et al, 2015	Chr2:13070036_13073942	3907	621	69.39	9.11	0	Yes	Yes	MGLCNSKPSPN
		CSCRK7	Csa008536, refered as CsCDPK15 in Xu et al, 2015	Chr6:5813020_5822106	9087	678	75.84	8.88	0	Yes	Yes	MGQCYGKTIPT
	L. siceraria	LsiCDPK1	Lsi01G004240.1	Chr01:3596667_3601995	5329	554	61.81	6.03	4	Yes	Yes	MGCCSSTQ
		LsiCDPK2	Lsi01G006020.1	Chr01:4806747_4812257	5511	549	62.17	8.74	4	Yes	Yes	MGVCFSAS
		LsiCDPK3	Lsi01G018940.1	Chr01:22112704_22117665	4962	539	60.97	7.00	4	No	Yes	MGNCCVAP
		LsiCDPK4	Lsi02G003230.1	Chr02:2765514_2778648	13135	1094	125.03	8.62	4	No	No	MQSRISQ
		LsiCDPK5	Lsi03G017860.1	Chr03:29269582_29278544	8963	616	68.26	5.47	4	No	Yes	MGNTCVGP
		LsiCDPK6	Lsi03G017950.1	Chr03:29382115_29385563	3449	742	83.60	5.25	4	No	Yes	MFMGNNCL
		LsiCDPK7	Lsi03G022180.1	Chr03:33210112_33213845	3734	550	61.88	5.78	4	No	Yes	MGNCCRSP
		LsiCDPK8	Lsi04G001730.1	Chr04:1878770_1883278	4509	575	63.89	5.37	4	No	Yes	MGNTCVGP
		LsiCDPK9	Lsi04G017750.1	Chr04:24974893_24979456	4564	551	62.65	6.46	4	Yes	Yes	MGLCFTRT
		LsiCDPK10	Lsi05G005940.1	Chr05:7378496_7381745	3250	353	39.92	5.27	4	No	No	MFEKLQVL
		LsiCDPK11	Lsi06G005290.1	Chr06:6503321_6508851	5531	534	59.98	6.25	4	No	Yes	MGNCCATP
		LsiCDPK12	Lsi07G000020.1	Chr07:42942_49419	6478	575	66.05	5.82	4	Yes	Yes	MGSCVSVQ
		LsiCDPK13	Lsi07G009120.1	Chr07:10614087_10618787	4701	526	58.96	5.41	4	No	Yes	MGNCNGLP
		LsiCDPK14	Lsi10G007690.1	Chr10:10515809_10519124	3316	535	59.85	5.14	4	No	No	MSKSSSAI
		LsiCDPK15	Lsi10G010680.1	Chr10:14915220_14919942	4723	530	59.69	7.26	4	No	Yes	MGNCCATP
		LsiCDPK16	Lsi10G010980.1	Chr10:15245414_15256670	11257	783	87.79	5.70	4	No	Yes	MLRCSRLP
		LsiCDPK17	Lsi11G012960.1	Chr11:21605345_21611741	6397	606	67.99	5.65	4	No	Yes	MGNTCRGS
		LsiCRK1	LsiUNG001640.1	Chr00:3632175_3635799	3625	574	64.53	8.89	0	Yes	Yes	MGHYCSKG
		LsiCRK2	Lsi01G009940.1	Chr01:8212256_8218368	6113	604	67.54	8.65	0	Yes	Yes	MGVCVSKP
		LsiCRK3	Lsi03G013340.1	Chr03:24203336_24208655	5320	604	67.93	8.76	0	Yes	Yes	MGLCHGKP
		LsiCRK4	Lsi05G008260.1	Chr05:13197859_13205171	7313	555	62.25	6.82	0	Yes	Yes	MGICHAKV
		LsiCRK5	Lsi09G016710.1	Chr09:25124973_25135370	10398	636	70.80	8.92	0	Yes	Yes	MGQCYGKT
		LsiCRK6	Lsi10G006310.1	Chr10:8825412_8829864	4453	573	64.65	8.91	0	No	No	MNSTSDIE
		LsiCRK7	Lsi11G010230.1	Chr11:17391336_17398079	6744	610	68.23	9.18	0	Yes	Yes	MGICTSKP
	C. moschata	CmoCDPK1	CmoCh01G020480.1	Chr01:14327699_14330940	3242	506	57.50	5.23	4	Yes	No	MGLWFTRI
		CmoCDPK2	CmoCh02G000150.1	Chr02:99788_103013	3226	608	68.10	5.88	4	No	No	MGPAEAHQ
		CmoCDPK3	CmoCh02G012960.1	Chr02:7702405_7705519	3115	531	60.19	6.55	3	No	Yes	MGNCCATP
		CmoCDPK4	CmoCh02G013220.1	Chr02:7859938_7863039	3102	628	70.93	7.33	4	No	No	MRRETLRT
		CmoCDPK5	CmoCh03G000720.1	Chr03:1109472_1114064	4593	542	61.23	6.52	4	No	Yes	MGNCCAAP
		CmoCDPK6	CmoCh03G005590.1	Chr03:5533566_5537704	4139	551	61.43	5.92	4	Yes	Yes	MGCCSSTQ
		CmoCDPK7	CmoCh03G007110.1	Chr03:6145380_6150102	4723	588	66.81	8.86	4	Yes	No	MGACFSAS
		CmoCDPK8	CmoCh04G010320.1	Chr04:5164440_5168006	3567	520	58.78	6.41	4	Yes	Yes	MGICTSKG
		CmoCDPK9	CmoCh04G015240.1	Chr04:7797263_7801737	4475	575	64.05	5.46	4	No	Yes	MGNTCVGP
		CmoCDPK10	CmoCh06G005450.1	Chr06:2637350_2643607	6258	705	79.48	5.20	4	No	No	MLDTTRTV
		CmoCDPK11	CmoCh06G005560.1	Chr06:2691906_2699763	7858	661	73.63	5.87	4	No	Yes	MGNTCVGP
		CmoCDPK12	CmoCh06G016720.1	Chr06:11569200_11572533	3334	555	62.98	5.29	4	Yes	Yes	MGSCVSVQ
		CmoCDPK13	CmoCh07G002970.1	Chr07:1446582_1451836	5255	820	90.89	5.93	4	No	No	MAKGRKLT
		CmoCDPK14	CmoCh07G004250.1	Chr07:1926823_1934331	7509	628	71.64	9.10	4	No	No	MMREGRKK
		CmoCDPK15	CmoCh07G013630.1	Chr07:7712488_7716601	4114	535	60.50	6.38	4	No	Yes	MGNCCAAP
		CmoCDPK16	CmoCh09G000850.1	Chr09:385162_388124	2963	542	61.43	6.04	4	No	Yes	MGLCFTRT
		CmoCDPK17	CmoCh09G011390.1	Chr09:6590948_6601791	10844	500	56.41	5.37	4	No	No	MEKRIKAS
		CmoCDPK18	CmoCh10G009700.1	Chr10:4889318_4894038	4721	531	59.54	6.08	4	No	Yes	MGNCCATP
		CmoCDPK19	CmoCh11G008620.1	Chr11:4390436_4395833	5398	528	59.45	6.49	4	No	Yes	MGNCCATP
		CmoCDPK20	CmoCh11G017940.1	Chr11:12601263_12606316	5054	571	63.88	5.70	4	No	Yes	MGNTCRGS
		CmoCDPK21	CmoCh13G009500.1	Chr13:8275765_8281357	5593	546	62.14	6.05	4	Yes	Yes	MGNCNAC
		CmoCDPK22	CmoCh14G000550.1	Chr14:277485_281508	4024	527	59.29	5.70	4	No	Yes	MGNCCRSP
		CmoCDPK23	CmoCh14G003820.1	Chr14:1776483_1778476	1994	318	36.26	5.02	3	No	No	MRGEIFTD
		CmoCDPK24	CmoCh16G008970.1	Chr16:5267062_5271580	4519	592	66.96	7.91	4	Yes	Yes	MGVCSSKG
		CmoCDPK25	CmoCh18G001030.1	Chr18:711094_717051	5958	547	62.02	6.40	4	Yes	Yes	MGNCNACV
		CmoCDPK26	CmoCh18G009650.1	Chr18:10711007_10715305	4299	610	68.05	5.58	4	No	Yes	MGNTCVGP
		CmoCDPK27	CmoCh19G008260.1	Chr19:8124042_8128802	4761	558	62.52	5.64	4	No	Yes	MGNTCRGS
		CmoCDPK28	CmoCh20G000940.1	Chr20:472507_475913	3407	529	59.63	6.80	4	No	Yes	MGNCCATP
		CmoCDPK29	CmoCh20G001240.1	Chr20:627327_630133	2807	533	59.47	5.61	4	Yes	Yes	MGNCCSRE
		CmoCDPK30	CmoCh20G010450.1	Chr20:9580333_9585984	5652	503	56.20	5.13	4	No	No	MSKSSSAT
		CmoCRK1	CmoCh02G005800.1	Chr02:3425943_3430216	4274	615	68.77	9.18	0	Yes	Yes	MGLCNSKP
		CmoCRK2	CmoCh02G011760.1	Chr02:7063788_7068060	4273	585	65.64	8.82	0	Yes	Yes	MGHLCSKS
		CmoCRK3	CmoCh03G001480.1	Chr03:2100944_2107642	6699	517	57.54	8.68	0	Yes	Yes	MGICHSKV
		CmoCRK4	CmoCh06G009130.1	Chr06:6435218_6438801	3584	573	63.86	8.16	0	Yes	Yes	MGLCHGKP
		CmoCRK5	CmoCh07G007330.1	Chr07:3318463_3322089	3627	758	84.44	6.49	0	Yes	Yes	MGICVSKP
		CmoCRK6	CmoCh08G001360.1	Chr08:749558_759489	9932	684	76.55	8.58	0	Yes	Yes	MGQCYGKT
		CmoCRK7	CmoCh11G013490.1	Chr11:9362290_9369261	6972	600	67.15	8.94	0	Yes	Yes	MGICTSKP
		CmoCRK8	CmoCh14G011280.1	Chr14:7891171_7894844	3674	580	64.80	7.95	0	No	Yes	MGLCHGKA
		CmoCRK9	CmoCh15G010650.1	Chr15:6942757_6946281	3525	548	61.65	8.75	0	Yes	Yes	MGHHCSKS
		CmoCRK10	CmoCh17G004830.1	Chr17:3720117_3729536	9420	609	67.83	9.08	0	Yes	Yes	MGQCYGKT
		CmoCRK11	CmoCh19G006370.1	Chr19:6902524_6908584	6061	599	66.94	8.94	0	Yes	Yes	MGICTSKP
		CmoCRK12	CmoCh20G011670.1	Chr20:11479209_11483365	4157	610	68.23	9.31	0	Yes	Yes	MGLCNSKP
	C. maxima	CmaCDPK1	CmaCh01G009640.1	Chr01:6368831_6372799	3969	499	56.17	5.41	4	No	No	MERPIKAS
		CmaCDPK2	CmaCh01G019900.1	Chr01:12786139_12791643	5505	1107	125.33	6.63	4	Yes	No	MGLWFTRI
		CmaCDPK3	CmaCh02G000170.1	Chr02:86814_89696	2883	503	56.24	5.19	4	No	No	MSKSSSAT
		CmaCDPK4	CmaCh02G012550.1	Chr02:7369821_7372957	3137	531	60.08	6.65	3	No	Yes	MGNCCATP
		CmaCDPK5	CmaCh02G012810.1	Chr02:7519516_7522654	3139	627	70.69	7.09	4	No	No	MTRETLRT
		CmaCDPK6	CmaCh03G000750.1	Chr03:690210_696455	6246	623	70.68	8.20	4	No	No	MHVHMDPL
		CmaCDPK7	CmaCh03G005350.1	Chr03:5058972_5063154	4183	551	61.46	5.98	4	Yes	Yes	MGCCSSTQ
		CmaCDPK8	CmaCh03G006860.1	Chr03:5649956_5654985	5030	551	62.19	8.32	4	Yes	No	MGACFSAS
		CmaCDPK9	CmaCh04G009590.1	Chr04:4922250_4931175	8926	1230	138.34	7.17	3	Yes	Yes	MGICTSKG
		CmaCDPK10	CmaCh04G014520.1	Chr04:7393974_7397856	3883	576	63.96	5.37	4	No	Yes	MGNTCVGP
		CmaCDPK11	CmaCh06G005430.1	Chr06:2567329_2578485	11157	1125	123.99	6.12	4	No	Yes	MGNKCIGS
		CmaCDPK12	CmaCh06G005520.1	Chr06:2620706_2626116	5411	596	66.08	5.13	4	No	No	MIDDDDQF
		CmaCDPK13	CmaCh06G016800.1	Chr06:10355765_10359761	3997	529	60.27	5.29	4	Yes	Yes	MGSCVSVQ
		CmaCDPK14	CmaCh07G003080.1	Chr07:1355079_1360727	5649	791	87.85	5.88	4	No	No	MAKGRKLT
		CmaCDPK15	CmaCh07G004280.1	Chr07:1838714_1844093	5380	547	62.05	9.03	4	Yes	Yes	MGVCFSAN
		CmaCDPK16	CmaCh07G013180.1	Chr07:7455488_7459588	4101	535	60.42	6.52	4	No	Yes	MGNCCAAP
		CmaCDPK17	CmaCh09G000870.1	Chr09:370848_373972	3125	512	58.17	6.03	4	No	Yes	MGLCFTRT
		CmaCDPK18	CmaCh09G011290.1	Chr09:6305713_6316923	11211	501	56.47	5.37	4	No	No	MEKRIKAS
		CmaCDPK19	CmaCh10G009260.1	Chr10:4629002_4633591	4590	531	59.54	6.08	4	No	Yes	MGNCCATP
		CmaCDPK20	CmaCh11G008500.1	Chr11:4292901_4305149	12249	1226	138.11	8.75	4	No	Yes	MGNCCATP
		CmaCDPK21	CmaCh11G013260.1	Chr11:8795971_8801773	5803	571	63.93	5.70	4	No	Yes	MGNTCRGS
		CmaCDPK22	CmaCh13G009240.1	Chr13:7334918_7343150	8233	934	105.75	8.09	4	Yes	Yes	MGNCNACV
		CmaCDPK23	CmaCh14G000620.1	Chr14:270448_274290	3843	527	59.33	5.78	4	No	Yes	MGNCCRSP
		CmaCDPK24	CmaCh14G003830.1	Chr14:1739468_1746010	6543	652	72.60	5.67	4	No	No	MMINFREL
		CmaCDPK25	CmaCh16G008650.1	Chr16:5166750_5171247	4498	518	58.15	6.25	4	Yes	Yes	MGVCSSKG
		CmaCDPK26	CmaCh18G001310.1	Chr18:657426_667560	10135	943	106.55	8.61	3	Yes	Yes	MGNCNACV
		CmaCDPK27	CmaCh18G009640.1	Chr18:8189271_8194112	4842	573	63.82	5.27	4	No	Yes	MGNTCVGP
		CmaCDPK28	CmaCh19G008040.1	Chr19:7768659_7772921	4263	558	62.53	5.53	4	No	Yes	MGNTCRGS
		CmaCDPK29	CmaCh20G000910.1	Chr20:388517_392461	3945	529	59.60	6.80	4	No	Yes	MGNCCATP
		CmaCDPK30	CmaCh20G001150.1	Chr20:536731_540175	3445	603	67.22	5.74	4	No	No	MIALGSEF
		CmaCDPK31	CmaCh20G010400.1	Chr20:7659366_7668747	9382	558	62.27	5.37	4	No	No	MLFGFERK
		CmaCRK1	CmaCh02G005710.1	Chr02:3282418_3286754	4337	615	68.80	9.18	0	Yes	Yes	MGLCNSKP
		CmaCRK2	CmaCh02G011450.1	Chr02:6753807_6757858	4052	585	65.60	8.91	0	Yes	Yes	MGHLCSKS
		CmaCRK3	CmaCh03G001470.1	Chr03:1734565_1742067	7503	565	63.14	6.69	0	Yes	Yes	MGICHSKV
		CmaCRK4	CmaCh06G008810.1	Chr06:5519020_5522633	3614	573	63.89	7.92	0	Yes	Yes	MGLCHGKP
		CmaCRK5	CmaCh07G007180.1	Chr07:3165805_3169719	3915	609	68.15	8.79	0	Yes	Yes	MGICVSKP
		CmaCRK6	CmaCh08G001340.1	Chr08:714736_724430	9695	687	76.92	8.46	0	Yes	Yes	MGQCYGKT
		CmaCRK7	CmaCh11G017630.1	Chr11:11775814_11783065	7252	600	67.11	8.94	0	Yes	Yes	MGICTSKP
		CmaCRK8	CmaCh14G011200.1	Chr14:8443181_8447071	3891	514	57.53	8.29	0	No	Yes	MGLCHGKA
		CmaCRK9	CmaCh15G010020.1	Chr15:6063913_6067613	3701	550	61.95	9.14	0	No	Yes	MGHHCSKS
		CmaCRK10	CmaCh17G005110.1	Chr17:3431530_3443024	11495	609	67.80	9.21	0	Yes	Yes	MGQCYGKT
		CmaCRK11	CmaCh19G006190.1	Chr19:6697473_6703557	6085	599	66.84	8.83	0	Yes	Yes	MGICTSKP
		CmaCRK12	CmaCh20G011330.1	Chr20:8969910_8972608	2699	278	31.62	5.94	0	No	No	MSLNELYI
	C. pepo	CpCDPK1	Cp4.1LG00g00010.1	Cp4.1LG00:12487_16912	4426	518	58.39	6.28	4	Yes	Yes	MGVCSSKG
		CpCDPK2	Cp4.1LG00g11680.1	Cp4.1LG00:34996069_34999634	3566	499	56.18	5.46	4	No	No	MERPIKAS
		CpCDPK3	Cp4.1LG01g00180.1	Cp4.1LG01:3707968_3712329	4362	521	58.51	5.39	4	No	Yes	MGNCSGLP
		CpCDPK4	Cp4.1LG01g08030.1	Cp4.1LG01:5131024_5134554	3531	520	58.71	6.31	4	Yes	Yes	MGICTSKG
		CpCDPK5	Cp4.1LG01g14180.1	Cp4.1LG01:7806816_7811336	4521	560	62.54	5.51	4	No	Yes	MGNTCVGP
		CpCDPK6	Cp4.1LG01g16530.1	Cp4.1LG01:10260983_10270912	9930	501	56.49	5.41	4	No	No	MEKRIKAS
		CpCDPK7	Cp4.1LG02g08150.1	Cp4.1LG02:293174_297350	4177	474	53.85	5.37	4	Yes	No	MGLWFTRI
		CpCDPK8	Cp4.1LG03g03150.1	Cp4.1LG03:265140_269011	3872	527	59.33	5.78	4	No	Yes	MGNCCRSP
		CpCDPK9	Cp4.1LG03g00200.1	Cp4.1LG03:1746449_1750821	4373	576	63.91	5.54	3	No	No	MLELEIGK
		CpCDPK10	Cp4.1LG04g04450.1	Cp4.1LG04:6575487_6580844	5358	571	63.90	5.70	4	No	Yes	MGNTCRGS
		CpCDPK11	Cp4.1LG04g12050.1	Cp4.1LG04:8336421_8342578	6158	528	59.26	6.46	4	No	Yes	MGNCCATP
		CpCDPK12	Cp4.1LG05g04780.1	Cp4.1LG05:2742901_2745816	2916	526	58.93	5.77	4	Yes	Yes	MGNCCSRD
		CpCDPK13	Cp4.1LG05g04950.1	Cp4.1LG05:2902939_2907102	4164	588	67.06	6.69	3	No	No	MDSNDFNF
		CpCDPK14	Cp4.1LG05g15570.1	Cp4.1LG05:10746657_10750896	4240	503	56.24	5.18	4	No	No	MSKSSSAT
		CpCDPK15	Cp4.1LG06g00540.1	Cp4.1LG06:247528_250708	3181	517	58.74	6.27	4	No	Yes	MGLCFTRT
		CpCDPK16	Cp4.1LG08g06080.1	Cp4.1LG08:417618_420958	3341	529	60.29	5.29	4	Yes	Yes	MGSCVSVQ
		CpCDPK17	Cp4.1LG08g09460.1	Cp4.1LG08:7410160_7415477	5318	582	64.52	5.29	4	No	Yes	MGNTCVGP
		CpCDPK18	Cp4.1LG08g09540.1	Cp4.1LG08:7465907_7469227	3321	636	71.02	5.09	4	No	No	MGNKCIGS
		CpCDPK19	Cp4.1LG09g03470.1	Cp4.1LG09:2138208_2149385	11178	749	83.53	4.84	9	No	Yes	MGNTCVGP
		CpCDPK20	Cp4.1LG09g10510.1	Cp4.1LG09:9237416_9243313	5898	525	59.71	6.89	3	Yes	Yes	MGNCNACV
		CpCDPK21	Cp4.1LG10g00280.1	Cp4.1LG10:3829441_3834261	4821	551	62.18	8.49	4	Yes	No	MGACFSAS
		CpCDPK22	Cp4.1LG10g09580.1	Cp4.1LG10:4461615_4465730	4116	551	61.42	5.88	4	Yes	Yes	MGCCSSTQ
		CpCDPK23	Cp4.1LG10g11730.1	Cp4.1LG10:8741083_8744388	3306	439	49.44	6.80	3	No	Yes	MGNCCATP
		CpCDPK24	Cp4.1LG15g06540.1	Cp4.1LG15:7187208_7192146	4939	583	64.97	5.66	4	No	Yes	MGNTCRGS
		CpCDPK25	Cp4.1LG16g01070.1	Cp4.1LG16:1944971_1951138	6168	467	53.16	6.01	2	No	No	MSKSSSAT
		CpCDPK26	Cp4.1LG16g08590.1	Cp4.1LG16:8132998_8136073	3076	533	59.50	5.61	4	Yes	Yes	MGNCCSRE
		CpCDPK27	Cp4.1LG16g08740.1	Cp4.1LG16:8281951_8297696	15746	1393	157.82	7.14	8	No	Yes	MGNCCATP
		CpCDPK28	Cp4.1LG18g01650.1	Cp4.1LG18:3305599_3310464	4866	531	59.57	6.17	4	No	Yes	MGNCCATP
		CpCDPK29	Cp4.1LG19g00580.1	Cp4.1LG19:466830_470948	4119	530	59.84	6.35	4	No	Yes	MGNCCAAP
		CpCDPK30	Cp4.1LG19g08920.1	Cp4.1LG19:6350188_6356825	6638	545	62.18	8.49	4	Yes	Yes	MGVCFSAN
		CpCDPK31	Cp4.1LG19g07820.1	Cp4.1LG19:6826816_6830288	3473	550	61.22	5.93	4	Yes	Yes	MGCCGSTQ
		CpCDPK32	Cp4.1LG20g02220.1	Cp4.1LG20:1196884_1201260	4377	546	62.14	6.05	4	Yes	Yes	MGNCNACV
		CpCRK1	Cp4.1LG00g01200.1	Cp4.1LG00:3130148_3133908	3761	556	62.01	8.17	0	Yes	Yes	MGLCHGKP
		CpCRK2	Cp4.1LG04g08190.1	Cp4.1LG04:3351058_3358306	7249	601	67.33	8.94	0	Yes	Yes	MGICTSKP
		CpCRK3	Cp4.1LG05g05720.1	Cp4.1LG05:3516773_3520938	4166	585	65.62	8.91	0	Yes	Yes	MGHLCSKS
		CpCRK4	Cp4.1LG05g11180.1	Cp4.1LG05:7491843_7496004	4162	600	67.06	9.26	0	Yes	Yes	MGLCNSKP
		CpCRK5	Cp4.1LG10g11210.1	Cp4.1LG10:7664282_7670518	6237	500	55.59	8.47	0	Yes	Yes	MGICHSKV
		CpCRK6	Cp4.1LG12g04390.1	Cp4.1LG12:3667527_3676482	8956	602	66.99	9.28	0	Yes	Yes	MGQCYGKT
		CpCRK7	Cp4.1LG13g03340.1	Cp4.1LG13:2970401_2975269	4869	342	39.21	5.97	0	No	No	MTSTIAIE
		CpCRK8	Cp4.1LG15g05000.1	Cp4.1LG15:5943747_5949877	6131	599	66.90	8.86	0	Yes	Yes	MGICTSKP
		CpCRK9	Cp4.1LG16g00460.1	Cp4.1LG16:291067_295845	4779	506	56.39	9.01	0	Yes	Yes	MGLCNSKP
		CpCRK10	Cp4.1LG17g10410.1	Cp4.1LG17:7840754_7848826	8073	609	68.01	8.99	0	Yes	Yes	MGQCYGKT
		CpCRK11	Cp4.1LG18g03030.1	Cp4.1LG18:4583263_4587038	3776	507	56.83	7.67	0	No	Yes	MGLCHGKA
		CpCRK12	Cp4.1LG19g11410.1	Cp4.1LG19:4996665_5000711	4047	609	67.98	8.61	0	Yes	Yes	MGICVSKP
