# Supplementary material for: Comparative Analysis of Calcium-Dependent Protein Kinase in Cucurbitaceae and Expression Studies in Watermelon
Source: Int J Mol Sci. 2019 May 23;20(10):2527. doi: 10.3390/ijms20102527 (PMC6566760; doi:10.3390/ijms20102527)
Supplement: Supplementary file 1 [file ijms-20-02527-s001.zip › ijms-479077 suppl/Table S3.xlsx]

## Sheet: Table S3
	Table S3 Assignments of CDPK and CRK genes on two subgenomes A and B in two Cucurbita genera C. moschata and C. maxima, based on the results reported by Sun et al, 2017
	Species	Gene/ID	Chromosome location	Subgenomea
	C. moschata	CmoCDPK1/CmoCh01G020480.1	Chr01:14327699_14330940	Subgenome A
		CmoCDPK2/CmoCh02G000150.1	Chr02:99788_103013	Subgenome A
		CmoCDPK3/CmoCh02G012960.1	Chr02:7702405_7705519	Subgenome A
		CmoCDPK4/CmoCh02G013220.1	Chr02:7859938_7863039	Subgenome A
		CmoCDPK5/CmoCh03G000720.1	Chr03:1109472_1114064	Subgenome B
		CmoCDPK6/CmoCh03G005590.1	Chr03:5533566_5537704	Subgenome B
		CmoCDPK7/CmoCh03G007110.1	Chr03:6145380_6150102	Subgenome B
		CmoCDPK8/CmoCh04G010320.1	Chr04:5164440_5168006	Subgenome A
		CmoCDPK9/CmoCh04G015240.1	Chr04:7797263_7801737	Subgenome B
		CmoCDPK10/CmoCh06G005450.1	Chr06:2637350_2643607	Subgenome A
		CmoCDPK11/CmoCh06G005560.1	Chr06:2691906_2699763	Subgenome A
		CmoCDPK12/CmoCh06G016720.1	Chr06:11569200_11572533	Subgenome A
		CmoCDPK13/CmoCh07G002970.1	Chr07:1446582_1451836	Subgenome A
		CmoCDPK14/CmoCh07G004250.1	Chr07:1926823_1934331	Subgenome A
		CmoCDPK15/CmoCh07G013630.1	Chr07:7712488_7716601	Subgenome A
		CmoCDPK16/CmoCh09G000850.1	Chr09:385162_388124	Subgenome B
		CmoCDPK17/CmoCh09G011390.1	Chr09:6590948_6601791	Subgenome B
		CmoCDPK18/CmoCh10G009700.1	Chr10:4889318_4894038	Subgenome B
		CmoCDPK19/CmoCh11G008620.1	Chr11:4390436_4395833	Subgenome A
		CmoCDPK20/CmoCh11G017940.1	Chr11:12601263_12606316	Subgenome A
		CmoCDPK21/CmoCh13G009500.1	Chr13:8275765_8281357	Subgenome B
		CmoCDPK22/CmoCh14G000550.1	Chr14:277485_281508	Subgenome B
		CmoCDPK23/CmoCh14G003820.1	Chr14:1776483_1778476	Subgenome B
		CmoCDPK24/CmoCh16G008970.1	Chr16:5267062_5271580	Subgenome B
		CmoCDPK25/CmoCh18G001030.1	Chr18:711094_717051	Subgenome A
		CmoCDPK26/CmoCh18G009650.1	Chr18:10711007_10715305	Subgenome A
		CmoCDPK27/CmoCh19G008260.1	Chr19:8124042_8128802	Subgenome B
		CmoCDPK28/CmoCh20G000940.1	Chr20:472507_475913	Subgenome B
		CmoCDPK29/CmoCh20G001240.1	Chr20:627327_630133	Subgenome B
		CmoCDPK30/CmoCh20G010450.1	Chr20:9580333_9585984	Subgenome B
		CmoCRK1/CmoCh02G005800.1	Chr02:3425943_3430216	Subgenome A
		CmoCRK2/CmoCh02G011760.1	Chr02:7063788_7068060	Subgenome A
		CmoCRK3/CmoCh03G001480.1	Chr03:2100944_2107642	Subgenome B
		CmoCRK4/CmoCh06G009130.1	Chr06:6435218_6438801	Subgenome A
		CmoCRK5/CmoCh07G007330.1	Chr07:3318463_3322089	Subgenome A
		CmoCRK6/CmoCh08G001360.1	Chr08:749558_759489	Subgenome A
		CmoCRK7/CmoCh11G013490.1	Chr11:9362290_9369261	Subgenome A
		CmoCRK8/CmoCh14G011280.1	Chr14:7891171_7894844	Subgenome B
		CmoCRK9/CmoCh15G010650.1	Chr15:6942757_6946281	Subgenome B
		CmoCRK10/CmoCh17G004830.1	Chr17:3720117_3729536	Subgenome B
		CmoCRK11/CmoCh19G006370.1	Chr19:6902524_6908584	Subgenome B
		CmoCRK12/CmoCh20G011670.1	Chr20:11479209_11483365	Subgenome B
	C. maxima	CmaCDPK1/CmaCh01G009640.1	Chr01:6368831_6372799	Subgenome A
		CmaCDPK2/CmaCh01G019900.1	Chr01:12786139_12791643	Subgenome A
		CmaCDPK3/CmaCh02G000170.1	Chr02:86814_89696	Subgenome A
		CmaCDPK4/CmaCh02G012550.1	Chr02:7369821_7372957	Subgenome A
		CmaCDPK5/CmaCh02G012810.1	Chr02:7519516_7522654	Subgenome A
		CmaCDPK6/CmaCh03G000750.1	Chr03:690210_696455	Subgenome B
		CmaCDPK7/CmaCh03G005350.1	Chr03:5058972_5063154	Subgenome B
		CmaCDPK8/CmaCh03G006860.1	Chr03:5649956_5654985	Subgenome B
		CmaCDPK9/CmaCh04G009590.1	Chr04:4922250_4931175	Subgenome A
		CmaCDPK10/CmaCh04G014520.1	Chr04:7393974_7397856	Subgenome B
		CmaCDPK11/CmaCh06G005430.1	Chr06:2567329_2578485	Subgenome A
		CmaCDPK12/CmaCh06G005520.1	Chr06:2620706_2626116	Subgenome A
		CmaCDPK13/CmaCh06G016800.1	Chr06:10355765_10359761	Subgenome A
		CmaCDPK14/CmaCh07G003080.1	Chr07:1355079_1360727	Subgenome A
		CmaCDPK15/CmaCh07G004280.1	Chr07:1838714_1844093	Subgenome A
		CmaCDPK16/CmaCh07G013180.1	Chr07:7455488_7459588	Subgenome A
		CmaCDPK17/CmaCh09G000870.1	Chr09:370848_373972	Subgenome B
		CmaCDPK18/CmaCh09G011290.1	Chr09:6305713_6316923	Subgenome B
		CmaCDPK19/CmaCh10G009260.1	Chr10:4629002_4633591	Subgenome B
		CmaCDPK20/CmaCh11G008500.1	Chr11:4292901_4305149	Subgenome A
		CmaCDPK21/CmaCh11G013260.1	Chr11:8795971_8801773	Subgenome A
		CmaCDPK22/CmaCh13G009240.1	Chr13:7334918_7343150	Subgenome B
		CmaCDPK23/CmaCh14G000620.1	Chr14:270448_274290	Subgenome B
		CmaCDPK24/CmaCh14G003830.1	Chr14:1739468_1746010	Subgenome B
		CmaCDPK25/CmaCh16G008650.1	Chr16:5166750_5171247	Subgenome B
		CmaCDPK26/CmaCh18G001310.1	Chr18:657426_667560	Subgenome A
		CmaCDPK27/CmaCh18G009640.1	Chr18:8189271_8194112	Subgenome A
		CmaCDPK28/CmaCh19G008040.1	Chr19:7768659_7772921	Subgenome B
		CmaCDPK29/CmaCh20G000910.1	Chr20:388517_392461	Subgenome B
		CmaCDPK30/CmaCh20G001150.1	Chr20:536731_540175	Subgenome B
		CmaCDPK31/CmaCh20G010400.1	Chr20:7659366_7668747	Subgenome B
		CmaCRK1/CmaCh02G005710.1	Chr02:3282418_3286754	Subgenome A
		CmaCRK2/CmaCh02G011450.1	Chr02:6753807_6757858	Subgenome A
		CmaCRK3/CmaCh03G001470.1	Chr03:1734565_1742067	Subgenome B
		CmaCRK4/CmaCh06G008810.1	Chr06:5519020_5522633	Subgenome A
		CmaCRK5/CmaCh07G007180.1	Chr07:3165805_3169719	Subgenome A
		CmaCRK6/CmaCh08G001340.1	Chr08:714736_724430	Subgenome A
		CmaCRK7/CmaCh11G017630.1	Chr11:11775814_11783065	Subgenome A
		CmaCRK8/CmaCh14G011200.1	Chr14:8443181_8447071	Subgenome B
		CmaCRK9/CmaCh15G010020.1	Chr15:6063913_6067613	Subgenome B
		CmaCRK10/CmaCh17G005110.1	Chr17:3431530_3443024	Subgenome B
		CmaCRK11/CmaCh19G006190.1	Chr19:6697473_6703557	Subgenome B
		CmaCRK12/CmaCh20G011330.1	Chr20:8969910_8972608	Subgenome B
