# Supplementary material for: Comparative Analysis of Calcium-Dependent Protein Kinase in Cucurbitaceae and Expression Studies in Watermelon
Source: Int J Mol Sci. 2019 May 23;20(10):2527. doi: 10.3390/ijms20102527 (PMC6566760; doi:10.3390/ijms20102527)
Supplement: Supplementary file 1 [file ijms-20-02527-s001.zip › ijms-479077 suppl/Table S4.xlsx]

## Sheet: Table S4
	Table S4 Detailed information of 25 CDPK and CRK loci on the integrated map
Group	Locus	CDPK/CRK	Chr	C. lannatus	C. melon	C. sativus	L. siceraria	C. maxima	C. moschata	C. pepo
CRK I	Locus 01	CRK	Chr01	ClCRK1	CmCRK5	CsCRK3		CmaCRK2 CmaCRK9	CmoCRK2 CmoCRK9	CpCRK3 CpCRK7
CDPK III	Locus 02	CDPK	Chr01	ClCDPK1	CmCDPK18	CsCDPK11	LsiCDPK4	CmaCDPK26 CmaCDPK22	CmoCDPK21 CmoCDPK25	CpCDPK20 CpCDPK32
CRK I	Locus 03	CRK	Chr01	ClCRK2	CmCRK3	CsCRK4	LsiCRK2	CmaCRK5	CmoCRK5	CpCRK12
CDPK IV	Locus 04	CDPK	Chr01	ClCDPK2	CmCDPK14	CsCDPK6	LsiCDPK2	CmaCDPK8 CmaCDPK15	CmoCDPK7 CmoCDPK14	CpCDPK21 CpCDPK30
CDPK II	Locus 05	CDPK	Chr01	ClCDPK3	CmCDPK13		LsiCDPK1	CmaCDPK7 CmaCDPK14	CmoCDPK6 CmoCDPK13	CpCDPK22 CpCDPK31
CDPK I	Locus 06	CDPK	Chr02	ClCDPK4 ClCDPK5	CmCDPK2 CmCDPK17	CsCDPK1 CsCDPK4	LsiCDPK14 LsiCDPK17	CmaCDPK3 CmaCDPK21 CmaCDPK28 CmaCDPK31	CmoCDPK2 CmoCDPK30 CmoCDPK27 CmoCDPK20	CpCDPK25 CpCDPK14 CpCDPK24 CpCDPK10
CRK I	Locus 07	CRK	Chr02		CmCRK1	CsCRK5	LsiCRK7	CmaCRK7 CmaCRK11	CmoCRK7 CmoCRK11	CpCRK2 CpCRK8
CRK I	Locus 08	CRK	Chr02	ClCRK3	CmCRK6	CsCRK6	LsiCRK6	CmaCRK1 CmaCRK12	CmoCRK1 CmoCRK12	CpCRK4 CpCRK9
CDPK II	Locus 09	CDPK	Chr02	ClCDPK6	CmCDPK9	CsCDPK14	LsiCDPK16	CmaCDPK5 CmaCDPK30	CmoCDPK4 CmoCDPK29	CpCDPK12 CpCDPK26
CDPK III	Locus 10	CDPK	Chr02	ClCDPK7	CmCDPK8	CsCDPK16	LsiCDPK15	CmaCDPK4 CmaCDPK29	CmoCDPK3 CmoCDPK28	CpCDPK13 CpCDPK27
CDPK III	Locus 11	CDPK	Chr03	ClCDPK8	CmCDPK3	CsCDPK13	LsiCDPK11	CmaCDPK20 CmaCDPK19	CmoCDPK18 CmoCDPK19	CpCDPK11 CpCDPK28
CDPK III	Locus 12	CDPK	Chr04	ClCDPK9	CmCDPK15		LsiCDPK3	CmaCDPK16 CmaCDPK6	CmoCDPK15 CmoCDPK5	CpCDPK29 CpCDPK23
CRK I	Locus 13	CRK	Chr04	ClCRK4	CmCRK4	CsCRK2		CmaCRK3	CmoCRK3	CpCRK5
CDPK II	Locus 14	CDPK	Chr05	ClCDPK10	CmCDPK4	CsCDPK8	LsiCDPK9	CmaCDPK2 CmaCDPK17	CmoCDPK1 CmoCDPK16	CpCDPK7 CpCDPK15
CDPK I	Locus 15	CDPK	Chr05	ClCDPK11	CmCDPK16	CsCDPK7	LsiCDPK8	CmaCDPK27 CmaCDPK10	CmoCDPK26 CmoCDPK9	CpCDPK19 CpCDPK5
CRK I	Locus 16	CRK	Chr06	ClCRK5	CmCRK7	CsCRK7	LsiCRK5	CmaCRK6 CmaCRK10	CmoCRK6 CmoCRK10	CpCRK10 CpCRK6
CDPK II	Locus 17	CDPK	Chr07	ClCDPK12	CmCDPK11	CsCDPK5	LsiCDPK13			CpCDPK3
CDPK III	Locus 18	CDPK	Chr07	ClCDPK13	CmCDPK12	CsCDPK10	LsiCDPK12	CmaCDPK13	CmoCDPK12	CpCDPK16
CDPK I	Locus 19	CDPK	Chr09	ClCDPK14	CmCDPK1			CmaCDPK1 CmaCDPK18	CmoCDPK17	CpCDPK6
CDPK II	Locus 20	CDPK	Chr10	ClCDPK15	CmCDPK10	CsCDPK17	LsiCDPK10	CmaCDPK9 CmaCDPK25	CmoCDPK8 CmoCDPK24	CpCDPK4
CRK I	Locus 21	CRK	Chr10				LsiCRK4
CRK I	Locus 22	CRK	Chr10	ClCRK6	CmCRK2	CsCRK1	LsiCRK3	CmaCRK8	CmoCRK8	CpCRK11
CRK I	Locus 23	CRK	Chr10					CmaCRK4	CmoCRK4
CDPK I	Locus 24	CDPK	Chr10	ClCDPK16 ClCDPK17	CmCDPK5 CmCDPK6	CsCDPK2 CsCDPK9	LsiCDPK5 LsiCDPK6	CmaCDPK24 CmaCDPK12 CmaCDPK11	CmoCDPK11 CmoCDPK10 CmoCDPK23	CpCDPK9 CpCDPK17 CpCDPK18
CDPK III	Locus 25	CDPK	Chr10	ClCDPK18	CmCDPK7	CsCDPK12	LsiCDPK7	CmaCDPK23	CmoCDPK22	CpCDPK8
