# Supplementary material for: Comparative Analysis of Calcium-Dependent Protein Kinase in Cucurbitaceae and Expression Studies in Watermelon
Source: Int J Mol Sci. 2019 May 23;20(10):2527. doi: 10.3390/ijms20102527 (PMC6566760; doi:10.3390/ijms20102527)
Supplement: Supplementary file 1 [file ijms-20-02527-s001.zip › ijms-479077 suppl/Table S5.xlsx]

## Sheet: Table S5
	Table S5 Syntenic relationships of CDPK and CRK genes in species
	Species	ID	Region 1				Region2				Gene in the synteny region
			Chr	Start	End	Length(bp)	Chr	Start	End	Length(bp)	Gene ID 1	Gene ID 2	Gene 1	Gene 2
	C. lannatus	1	Chr02	33023816	33666853	643037	Chr03	22531706	24097523	1565817	Cla008553	Cla006308	ClCDPK7	ClCDPK8
		2	Chr02	30379156	32884620	2505464	Chr10	24286182	27193795	2907613	Cla008583	Cla017591	ClCDPK6	ClCDPK16
	C. sativus	1	Chr2	12454795	13336872	882077	Chr6	20902784	21278743	375959	Csa018149	Csa010127	CsCRK6	CsCRK4
	L. siceraria	1	Chr01	7801208	8330470	529262	Chr11	17132146	17831517	699371	Lsi01G009940.1	Lsi11G010230.1	LsiCRK2	LsiCRK7
		2	Chr06	6150691	7572403	1421712	Chr10	14645848	15174044	528196	Lsi06G005290.1	Lsi10G010680.1	LsiCDPK11	LsiCDPK15
	C. moschata	1	Chr01	13306877	14626416	1319539	Chr09	751	1410050	1409299	CmoCh01G020480.1	CmoCh09G000850.1	CmoCDPK1 (Subgenome A)	CmoCDPK16 (Subgenome B)
		2	Chr02	7194393	8005501	811108	Chr10	4397108	5965850	1568742	CmoCh02G012960.1	CmoCh10G009700.1	CmoCDPK3 (Subgenome A)	CmoCDPK18 (Subgenome B)
		3	Chr02	7194393	8007825	813432	Chr11	3867651	4775911	908260	CmoCh02G012960.1	CmoCh11G008620.1	CmoCDPK3 (Subgenome A)	CmoCDPK19 (Subgenome A)
		4	Chr02	6595091	7101324	506233	Chr15	6830605	8083466	1252861	CmoCh02G011760.1	CmoCh15G010650.1	CmoCRK2 (Subgenome A)	CmoCRK9 (Subgenome B)
		5	Chr02	7119470	8215269	1095799	Chr20	88394	1007570	919176	CmoCh02G012960.1 CmoCh02G013220.1	CmoCh20G000940.1 CmoCh20G001240.1	CmoCDPK3 CmoCDPK4 (Subgenome A)	CmoCDPK28 CmoCDPK29 (Subgenome B)
		6	Chr02	3219604	3440135	220531	Chr20	11441640	11695180	253540	CmoCh02G005800.1	CmoCh20G011670.1	CmoCRK1 (Subgenome A)	CmoCRK12 (Subgenome B)
		7	Chr03	5214269	9620656	4406387	Chr07	1212134	4852227	3640093	CmoCh03G007110.1	CmoCh07G002970.1 CmoCh07G004250.1	CmoCDPK7 (Subgenome B)	CmoCDPK13 CmoCDPK14 (Subgenome A)
		8	Chr03	181399	2416818	2235419	Chr07	7233292	8102703	869411	CmoCh03G000720.1	CmoCh07G013630.1	CmoCDPK5 (Subgenome B)	CmoCDPK15 (Subgenome A)
		9	Chr04	6776828	8421392	1644564	Chr18	9545980	11518025	1972045	CmoCh04G015240.1	CmoCh18G009650.1	CmoCDPK9 (Subgenome B)	CmoCDPK26 (Subgenome A)
		10	Chr06	914044	2840853	1926809	Chr14	550	1885820	1885270	CmoCh06G005560.1	CmoCh14G003820.1	CmoCDPK11 (Subgenome A)	CmoCDPK23 (Subgenome B)
		11	Chr07	3085589	3358833	273244	Chr11	9253986	9855463	601477	CmoCh07G007330.1	CmoCh11G013490.1	CmoCRK5 (Subgenome A)	CmoCRK7 (Subgenome A)
		12	Chr07	3141146	3335888	194742	Chr19	6691342	6944114	252772	CmoCh07G007330.1	CmoCh19G006370.1	CmoCRK5 (Subgenome A)	CmoCRK11 (Subgenome B)
		13	Chr08	749558	952647	203089	Chr17	3720117	5239328	1519211	CmoCh08G001360.1	CmoCh17G004830.1	CmoCRK6 (Subgenome A)	CmoCRK10 (Subgenome B)
		14	Chr10	4030309	5965850	1935541	Chr11	3867651	5109998	1242347	CmoCh10G009700.1	CmoCh11G008620.1	CmoCDPK18 (Subgenome B)	CmoCDPK19 (Subgenome A)
		15	Chr10	4675546	5242501	566955	Chr20	369013	566104	197091	CmoCh10G009700.1	CmoCh20G000940.1	CmoCDPK18 (Subgenome B)	CmoCDPK28 (Subgenome B)
		16	Chr11	12142633	14000128	1857495	Chr19	7501456	9644431	2142975	CmoCh11G017940.1	CmoCh19G008260.1	CmoCDPK20 (Subgenome A)	CmoCDPK27 (Subgenome B)
		17	Chr11	9003387	10466897	1463510	Chr19	5712934	7118040	1405106	CmoCh11G013490.1	CmoCh19G006370.1	CmoCRK7 (Subgenome A)	CmoCRK11 (Subgenome B)
		18	Chr11	3954698	4578948	624250	Chr20	161587	591557	429970	CmoCh11G008620.1	CmoCh20G000940.1	CmoCDPK19 (Subgenome A)	CmoCDPK28 (Subgenome B)
		19	Chr13	7991434	8919542	928108	Chr18	128803	1082019	953216	CmoCh13G009500.1	CmoCh18G001030.1	CmoCDPK21 (Subgenome B)	CmoCDPK25 (Subgenome A)
	C. maxima	1	Chr01	11282949	13078429	1795480	Chr09	1232	1836986	1835754	CmaCh01G019900.1	CmaCh09G000870.1	CmaCDPK2 (Subgenome A)	CmaCDPK17 (Subgenome B)
		2	Chr01	6318113	8990904	2672791	Chr09	4030422	6338210	2307788	CmaCh01G009640.1	CmaCh09G011290.1	CmaCDPK1 (Subgenome A)	CmaCDPK18 (Subgenome B)
		3	Chr02	3052164	3286754	234590	Chr07	3165805	3324657	158852	CmaCh02G005710.1	CmaCh07G007180.1	CmaCRK1 (Subgenome A)	CmaCRK5 (Subgenome A)
		4	Chr02	6884428	7671429	787001	Chr10	4179197	5570953	1391756	CmaCh02G012550.1	CmaCh10G009260.1	CmaCDPK4 (Subgenome A)	CmaCDPK19 (Subgenome B)
		5	Chr02	7232144	7673740	441596	Chr11	4166477	4667331	500854	CmaCh02G012550.1	CmaCh11G008500.1	CmaCDPK4 (Subgenome A)	CmaCDPK20 (Subgenome A)
		6	Chr02	6363850	6791733	427883	Chr15	5950575	6992403	1041828	CmaCh02G011450.1	CmaCh15G010020.1	CmaCRK2 (Subgenome A)	CmaCRK9 (Subgenome B)
		7	Chr02	6809192	7864793	1055601	Chr20	2588	895039	892451	CmaCh02G012550.1 CmaCh02G012810.1	CmaCh20G000910.1 CmaCh20G001150.1	CmaCDPK4 CmaCDPK5 (Subgenome A)	CmaCDPK29 CmaCDPK30 (Subgenome B)
		8	Chr02	3127057	3295480	168423	Chr20	8934054	9194368	260314	CmaCh02G005710.1	CmaCh20G011330.1	CmaCRK1 (Subgenome A)	CmaCRK12 (Subgenome B)
		9	Chr03	4757585	8264380	3506795	Chr07	1133441	4525895	3392454	CmaCh03G006860.1	CmaCh07G003080.1 CmaCh07G004280.1	CmaCDPK8 (Subgenome B)	CmaCDPK14 CmaCDPK15 (Subgenome A)
		10	Chr03	125158	1474698	1349540	Chr07	6995566	7821097	825531	CmaCh03G000750.1	CmaCh07G013180.1	CmaCDPK6 (Subgenome B)	CmaCDPK16 (Subgenome A)
		11	Chr04	3075614	4932234	1856620	Chr16	2304169	5240064	2935895	CmaCh04G009590.1	CmaCh16G008650.1	CmaCDPK9 (Subgenome A)	CmaCDPK25 (Subgenome B)
		12	Chr04	6439273	8006460	1567187	Chr18	7082679	8947215	1864536	CmaCh04G014520.1	CmaCh18G009640.1	CmaCDPK10 (Subgenome B)	CmaCDPK27 (Subgenome A)
		13	Chr06	881424	2763591	1882167	Chr14	353	1854849	1854496	CmaCh06G005430.1 CmaCh06G005520.1	CmaCh14G003830.1	CmaCDPK11 CmaCDPK12 (Subgenome A)	CmaCDPK24 (Subgenome B)
		14	Chr06	2217849	2613405	395556	Chr20	400257	813933	413676	CmaCh06G005430.1	CmaCh20G001150.1	CmaCDPK11 (Subgenome A)	CmaCDPK30 (Subgenome B)
		15	Chr07	2946527	3204966	258439	Chr11	11348135	11859430	511295	CmaCh07G007180.1	CmaCh11G017630.1	CmaCRK5 (Subgenome A)	CmaCRK7 (Subgenome A)
		16	Chr07	2999895	3354373	354478	Chr19	6490802	6868673	377871	CmaCh07G007180.1	CmaCh19G006190.1	CmaCRK5 (Subgenome A)	CmaCRK11 (Subgenome B)
		17	Chr08	714736	898788	184052	Chr17	3431530	4464090	1032560	CmaCh08G001340.1	CmaCh17G005110.1	CmaCRK6 (Subgenome A)	CmaCRK10 (Subgenome B)
		18	Chr10	4457639	5570953	1113314	Chr20	17926	486866	468940	CmaCh10G009260.1	CmaCh20G000910.1	CmaCDPK19 (Subgenome B)	CmaCDPK29 (Subgenome B)
		19	Chr11	10297174	11934446	1637272	Chr19	5176876	6994663	1817787	CmaCh11G017630.1	CmaCh19G006190.1	CmaCRK7 (Subgenome A)	CmaCRK11 (Subgenome B)
		20	Chr11	8492960	9273569	780609	Chr19	7235487	8136472	900985	CmaCh11G013260.1	CmaCh19G008040.1	CmaCDPK21 (Subgenome A)	CmaCDPK28 (Subgenome B)
		21	Chr11	4226834	4487903	261069	Chr20	336885	503249	166364	CmaCh11G008500.1	CmaCh20G000910.1	CmaCDPK20 (Subgenome A)	CmaCDPK29 (Subgenome B)
		22	Chr13	7061331	8103960	1042629	Chr18	2552	1010220	1007668	CmaCh13G009240.1	CmaCh18G001310.1	CmaCDPK22 (Subgenome B)	CmaCDPK26 (Subgenome A)
	C. pepo	1	Cp4.1LG01	7105999	8423909	1317910	Cp4.1LG09	1361187	3023075	1661888	Cp4.1LG01g14180.1	Cp4.1LG09g03470.1	CpCDPK5	CpCDPK19
		2	Cp4.1LG02	94801	1821643	1726842	Cp4.1LG06	8625	1702321	1693696	Cp4.1LG02g08150.1	Cp4.1LG06g00540.1	CpCDPK7	CpCDPK15
		3	Cp4.1LG03	1458446	1890333	431887	Cp4.1LG05	2542943	2791109	248166	Cp4.1LG03g00200.1	Cp4.1LG05g04780.1	CpCDPK9	CpCDPK12
		4	Cp4.1LG03	21	1861124	1861103	Cp4.1LG08	7269427	9182638	1913211	Cp4.1LG03g00200.1	Cp4.1LG08g09460.1	CpCDPK9	CpCDPK17
		5	Cp4.1LG03	1341476	1890333	548857	Cp4.1LG16	7847579	8174131	326552	Cp4.1LG03g00200.1	Cp4.1LG16g08590.1	CpCDPK9	CpCDPK26
		6	Cp4.1LG04	7965463	8808378	842915	Cp4.1LG05	2595401	3378642	783241	Cp4.1LG04g12050.1	Cp4.1LG05g04950.1	CpCDPK11	CpCDPK13
		7	Cp4.1LG04	6109489	7959764	1850275	Cp4.1LG15	6539873	8698698	2158825	Cp4.1LG04g04450.1	Cp4.1LG15g06540.1	CpCDPK10	CpCDPK24
		8	Cp4.1LG04	2965377	4405966	1440589	Cp4.1LG15	4824025	6167705	1343680	Cp4.1LG04g08190.1	Cp4.1LG15g05000.1	CpCRK2	CpCRK8
		9	Cp4.1LG04	8146991	8496286	349295	Cp4.1LG16	8171896	8434446	262550	Cp4.1LG04g12050.1	Cp4.1LG16g08740.1	CpCDPK11	CpCDPK27
		10	Cp4.1LG04	7970123	8863724	893601	Cp4.1LG18	2348423	3840184	1491761	Cp4.1LG04g12050.1	Cp4.1LG18g01650.1	CpCDPK11	CpCDPK28
		11	Cp4.1LG04	3270980	3892208	621228	Cp4.1LG19	4983870	5237259	253389	Cp4.1LG04g08190.1	Cp4.1LG19g11410.1	CpCRK2	CpCRK12
		12	Cp4.1LG05	3479720	3973678	493958	Cp4.1LG13	1968512	3116424	1147912	Cp4.1LG05g05720.1	Cp4.1LG13g03340.1	CpCRK3	CpCRK7
		13	Cp4.1LG05	2408829	3434369	1025540	Cp4.1LG16	7775611	8680784	905173	Cp4.1LG05g04780.1 Cp4.1LG05g04950.1	Cp4.1LG16g08590.1 Cp4.1LG16g08740.1	CpCDPK12 CpCDPK13	CpCDPK26 CpCDPK27
		14	Cp4.1LG05	7466626	7632225	165599	Cp4.1LG16	69844	312597	242753	Cp4.1LG05g11180.1	Cp4.1LG16g00460.1	CpCRK4	CpCRK9
		15	Cp4.1LG05	2526151	3383662	857511	Cp4.1LG18	2348423	3985090	1636667	Cp4.1LG05g04950.1	Cp4.1LG18g01650.1	CpCDPK13	CpCDPK28
		16	Cp4.1LG06	247528	516850	269322	Cp4.1LG19	6094376	6356825	262449	Cp4.1LG06g00540.1	Cp4.1LG19g08920.1	CpCDPK15	CpCDPK30
		17	Cp4.1LG08	7422562	7835483	412921	Cp4.1LG16	7850094	8274700	424606	Cp4.1LG08g09540.1	Cp4.1LG16g08590.1	CpCDPK18	CpCDPK26
		18	Cp4.1LG09	8877785	9911340	1033555	Cp4.1LG20	414124	1494741	1080617	Cp4.1LG09g10510.1	Cp4.1LG20g02220.1	CpCDPK20	CpCDPK32
		19	Cp4.1LG10	1164920	4774178	3609258	Cp4.1LG19	3542691	7067440	3524749	Cp4.1LG10g00280.1 Cp4.1LG10g09580.1	Cp4.1LG19g08920.1 Cp4.1LG19g07820.1	CpCDPK21 CpCDPK22	CpCDPK30 CpCDPK31
		20	Cp4.1LG10	8008915	9312051	1303136	Cp4.1LG19	117421	778419	660998	Cp4.1LG10g11730.1	Cp4.1LG19g00580.1	CpCDPK23	CpCDPK29
		21	Cp4.1LG12	3667527	4420843	753316	Cp4.1LG17	7840754	8040249	199495	Cp4.1LG12g04390.1	Cp4.1LG17g10410.1	CpCRK6	CpCRK10
		22	Cp4.1LG15	5737985	6150595	412610	Cp4.1LG19	4804868	5183633	378765	Cp4.1LG15g05000.1	Cp4.1LG19g11410.1	CpCRK8	CpCRK12
		23	Cp4.1LG16	8188212	8654719	466507	Cp4.1LG18	2832904	3567562	734658	Cp4.1LG16g08740.1	Cp4.1LG18g01650.1	CpCDPK27	CpCDPK28
		24	Cp4.1LG16	83374	295845	212471	Cp4.1LG19	4673382	5000711	327329	Cp4.1LG16g00460.1	Cp4.1LG19g11410.1	CpCRK9	CpCRK12
