# Supplementary material for: Comparative Analysis of Calcium-Dependent Protein Kinase in Cucurbitaceae and Expression Studies in Watermelon
Source: Int J Mol Sci. 2019 May 23;20(10):2527. doi: 10.3390/ijms20102527 (PMC6566760; doi:10.3390/ijms20102527)
Supplement: Supplementary file 1 [file ijms-20-02527-s001.zip › ijms-479077 suppl/Table S6.xls]

## Sheet: Table S6
	Table S6 Syntenic relationships of CDPK and CRK genes between species.
	Species (Speices 1 and 2)	ID	Region 1 (Species 1)				Region2 (Species 2)				Gene in the synteny region
			Chr	Start	End	Length(bp)	Chr	Start	End	Length(bp)	Gene ID 1	Gene ID 2	Gene 1	Gene 2
	C. lannatus and C. melon	1	Chr01	9974	4189469	4179495	Chr09	21005673	24106266	3100593	Cla004866	MELO3C005914	ClCRK1	CmCRK5
		2	Chr01	9736528	10935459	1198931	Chr12	24010529	24760846	750317	Cla008332	MELO3C002215	ClCDPK1	CmCDPK18
		3	Chr01	26135299	30426219	4290920	Chr08	3189786	6755301	3565515	Cla001826 Cla014285	MELO3C007546 MELO3C007904	ClCRK2 ClCDPK2	CmCRK3 CmCDPK14
		4	Chr01	30426687	34057367	3630680	Chr08	11925	2861251	2849326	Cla014454	MELO3C007388	ClCDPK3	CmCDPK13
		5	Chr02	1183858	2032289	848431	Chr11	43525	784712	741187	Cla007839	MELO3C023209	ClCDPK4	CmCDPK17
		6	Chr02	2904510	3092929	188419	Chr01	27103668	27346299	242631	Cla015735	MELO3C015707	ClCDPK5	CmCDPK2
		7	Chr02	22766905	23219416	452511	Chr08	3173338	3531775	358437	Cla020138	MELO3C007546	ClCRK3	CmCRK3
		8	Chr02	30379156	32884620	2505464	Chr04	29891445	32199746	2308301	Cla008583	MELO3C009574	ClCDPK6	CmCDPK5
		9	Chr02	32356960	34371228	2014268	Chr05	23180	1893899	1870719	Cla008583 Cla008553	MELO3C014588 MELO3C014556	ClCDPK6 ClCDPK7	CmCDPK8 CmCDPK9
		10	Chr02	32954907	33370932	416025	Chr02	5319318	6964797	1645479	Cla008553	MELO3C015189	ClCDPK7	CmCDPK3
		11	Chr03	22177809	28010953	5833144	Chr02	674724	6670667	5995943	Cla006308	MELO3C015189	ClCDPK8	CmCDPK3
		12	Chr03	22531706	24097523	1565817	Chr05	684228	1303668	619440	Cla006308	MELO3C014588	ClCDPK8	CmCDPK8
		13	Chr04	16099982	17143041	1043059	Chr08	11498986	13383740	1884754	Cla012099	MELO3C019099	ClCRK4	CmCRK4
		14	Chr05	22881664	23367304	485640	Chr04	3430795	3771235	340440	Cla007424	MELO3C003730	ClCDPK10	CmCDPK4
		15	Chr05	28429666	32980946	4551280	Chr10	369351	4090959	3721608	Cla020469	MELO3C012326	ClCDPK11	CmCDPK16
		16	Chr06	2365335	3987936	1622601	Chr11	28546552	29657322	1110770	Cla006702	MELO3C022260	ClCRK5	CmCRK7
		17	Chr07	18216908	23171034	4954126	Chr07	22045089	23336636	1291547	Cla000762	MELO3C016330	ClCDPK12	CmCDPK11
		18	Chr07	30204773	31018301	813528	Chr07	24223150	24892493	669343	Cla010883	MELO3C017756	ClCDPK13	CmCDPK12
		19	Chr09	9627880	9734133	106253	Chr01	9267761	9649898	382137	Cla016346	MELO3C024122	ClCDPK14	CmCDPK1
		20	Chr10	5760102	6547985	787883	Chr06	29068837	30348814	1279977	Cla005313	MELO3C025374	ClCDPK15	CmCDPK10
		21	Chr10	17406713	28372482	10965769	Chr04	23364239	33116890	9752651	Cla017142 Cla017591 Cla017599 Cla017994	MELO3C026598 MELO3C009574 MELO3C009565 MELO3C009161	ClCRK6 ClCDPK16 ClCDPK17 ClCDPK18	CmCRK2 CmCDPK5 CmCDPK6 CmCDPK7
	C. lannatus and C. sativus	1	Chr01	2419	1211815	1209396	Chr05	19053136	19913064	859928	Cla004866	Csa015347	ClCRK1	CsCRK3
		2	Chr01	9736528	10935459	1198931	Chr01	4652317	5313132	660815	Cla008332	Csa003756	ClCDPK1	CsCDPK11
		3	Chr01	26135299	34006416	7871117	Chr06	20710823	26712054	6001231	Cla001826 Cla014285	Csa010127 Csa000481	ClCRK2 ClCDPK2	CsCRK4 CsCDPK6
		4	Chr02	1318557	1982604	664047	Chr02	13339065	13891077	552012	Cla007839	Csa017282	ClCDPK4	CsCDPK1
		5	Chr02	2986494	4294783	1308289	Chr07	5051330	6120484	1069154	Cla015735	Csa014084	ClCDPK5	CsCDPK4
		6	Chr02	20271173	23369345	3098172	Chr02	11930536	13093252	1162716	Cla020138	Csa018149	ClCRK3	CsCRK6
		7	Chr02	32276272	32884620	608348	Chr03	25773179	26451015	677836	Cla008583	Csa002499	ClCDPK6	CsCDPK9
		8	Chr02	32356960	33195179	838219	Chr06	17768086	18474372	706286	Cla008583 Cla008553	Csa007804 Csa011913	ClCDPK6 ClCDPK7	CsCDPK14 CsCDPK16
		9	Chr02	32954907	33450898	495991	Chr01	20565235	21408561	843326	Cla008553	Csa006484	ClCDPK7	CsCDPK13
		10	Chr03	22177809	23520952	1343143	Chr01	20468432	21262693	794261	Cla006308	Csa006484	ClCDPK8	CsCDPK13
		11	Chr04	16099982	17143041	1043059	Chr04	15194468	15837660	643192	Cla012099	Csa013313	ClCRK4	CsCRK2
		12	Chr05	22881664	23367304	485640	Chr03	31271798	31545498	273700	Cla007424	Csa002018	ClCDPK10	CsCDPK8
		13	Chr05	29258564	29770750	512186	Chr03	25435116	26437377	1002261	Cla020469	Csa002575	ClCDPK11	CsCDPK2
		14	Chr05	29440716	32941373	3500657	Chr05	21290995	24103067	2812072	Cla020469	Csa001056	ClCDPK11	CsCDPK7
		15	Chr06	2712537	3987936	1275399	Chr06	5427193	6203556	776363	Cla006702	Csa008536	ClCRK5	CsCRK7
		16	Chr07	18216908	21817704	3600796	Chr04	5442092	6140373	698281	Cla000762	Csa016123	ClCDPK12	CsCDPK5
		17	Chr07	30204773	31018301	813528	Chr04	164316	750271	585955	Cla010883	Csa002986	ClCDPK13	CsCDPK10
		18	Chr10	4866664	6584642	1717978	Chr03	3070197	3939248	869051	Cla005313	Csa017005	ClCDPK15	CsCDPK17
		19	Chr10	18841082	20362807	1521725	Chr02	6022084	7085816	1063732	Cla017142	Csa009254	ClCRK6	CsCRK1
		20	Chr10	20377188	25049175	4671987	Chr03	25910209	29153542	3243333	Cla017591 Cla017599	Csa002575 Csa002499	ClCDPK16 ClCDPK17	CsCDPK2 CsCDPK9
		21	Chr10	25451462	28372482	2921020	Chr03	23440093	25599832	2159739	Cla017994	Csa004928	ClCDPK18	CsCDPK12
	C. lannatus and L. siceraria	1	Chr01	26135299	34057367	7922068	Chr01	54019	8634404	8580385	Cla001826 Cla014285 Cla014454	Lsi01G009940.1 Lsi01G004240.1 Lsi01G006020.1	ClCRK2 ClCDPK2 ClCDPK3	LsiCRK2 LsiCDPK1 LsiCDPK2
		2	Chr01	26463991	26953111	489120	Chr11	17132146	17831517	699371	Cla001826 Cla014285 Cla014454	Lsi11G010230.1	ClCRK2 ClCDPK2 ClCDPK3	LsiCRK7
		3	Chr02	750357	2032289	1281932	Chr10	8923957	10765643	1841686	Cla007839	Lsi10G007690.1	ClCDPK4	LsiCDPK14
		4	Chr02	2056427	6081301	4024874	Chr11	17250106	22875312	5625206	Cla015735	Lsi11G012960.1	ClCDPK5	LsiCDPK17
		5	Chr02	28108327	34391216	6282889	Chr10	13489550	20591414	7101864	Cla008583 Cla008553	Lsi10G010680.1 Lsi10G010980.1	ClCDPK6 ClCDPK7	LsiCDPK15 LsiCDPK16
		6	Chr02	30379156	32884620	2505464	Chr03	29269582	32437697	3168115	Cla008583	Lsi03G017860.1	ClCDPK6	LsiCDPK5
		7	Chr02	32954907	33450898	495991	Chr06	6150691	7572403	1421712	Cla008553	Lsi06G005290.1	ClCDPK7	LsiCDPK11
		8	Chr03	22177809	28010953	5833144	Chr06	1095954	7400809	6304855	Cla006308	Lsi06G005290.1	ClCDPK8	LsiCDPK11
		9	Chr03	22531706	24097523	1565817	Chr10	14371397	15094839	723442	Cla006308	Lsi10G010680.1	ClCDPK8	LsiCDPK15
		10	Chr05	22692372	23367304	674932	Chr04	24845378	25168346	322968	Cla007424	Lsi04G017750.1	ClCDPK10	LsiCDPK9
		11	Chr05	28429666	32980946	4551280	Chr04	575083	5996516	5421433	Cla020469	Lsi04G001730.1	ClCDPK11	LsiCDPK8
		12	Chr06	2365335	3987936	1622601	Chr09	23966231	25710789	1744558	Cla006702	Lsi09G016710.1	ClCRK5	LsiCRK5
		13	Chr07	18173932	19699526	1525594	Chr07	10163658	10693962	530304	Cla000762	Lsi07G009120.1	ClCDPK12	LsiCDPK13
		14	Chr07	30204773	30791382	586609	Chr07	28963	712117	683154	Cla010883	Lsi07G000020.1	ClCDPK13	LsiCDPK12
		15	Chr10	11739589	28372482	16632893	Chr03	17080496	33847877	16767381	Cla017142 Cla017591 Cla017599 Cla017994	Lsi03G013340.1 Lsi03G017860.1 Lsi03G017950.1 Lsi03G022180.1	ClCRK6 ClCDPK16 ClCDPK17 ClCDPK18	LsiCRK3 LsiCDPK5 LsiCDPK6 LsiCDPK7
	C. lannatus and C. moschata	1	Chr01	2419	795687	793268	Chr02	6620441	7075770	455329	Cla004866	CmoCh02G011760.1	ClCRK1	CmoCRK2
		2	Chr01	2419	795687	793268	Chr15	6927265	8007816	1080551	Cla004866	CmoCh15G010650.1	ClCRK1	CmoCRK9
		3	Chr01	9736528	10935459	1198931	Chr13	8072203	8543588	471385	Cla008332	CmoCh13G009500.1	ClCDPK1	CmoCDPK21
		4	Chr01	9748431	10632583	884152	Chr18	472938	840462	367524	Cla008332	CmoCh18G001030.1	ClCDPK1	CmoCDPK25
		5	Chr01	26135299	34057367	7922068	Chr07	9944	3471999	3462055	Cla001826 Cla014285 Cla014454	CmoCh07G007330.1 CmoCh07G002970.1 CmoCh07G004250.1	ClCRK2 ClCDPK2 ClCDPK3	CmoCRK5 CmoCDPK13 CmoCDPK14
		6	Chr01	26146095	31526787	5380692	Chr03	5214269	7706135	2491866	Cla014285 Cla014454	CmoCh03G005590.1 CmoCh03G007110.1	ClCDPK2 ClCDPK3	CmoCDPK6 CmoCDPK7
		7	Chr01	26463991	27029446	565455	Chr11	9253986	9699068	445082	Cla001826	CmoCh11G013490.1	ClCRK2	CmoCRK7
		8	Chr01	26548924	27142787	593863	Chr19	6585661	6944114	358453	Cla001826	CmoCh19G006370.1	ClCRK2	CmoCRK11
		9	Chr02	1183858	2022672	838814	Chr20	8825713	10616638	1790925	Cla007839	CmoCh20G010450.1	ClCDPK4	CmoCDPK30
		10	Chr02	1814521	1960512	145991	Chr02	13644	103013	89369	Cla007839	CmoCh02G000150.1	ClCDPK4	CmoCDPK2
		11	Chr02	2056427	7511285	5454858	Chr19	6459063	8616701	2157638	Cla015735	CmoCh19G008260.1	ClCDPK5	CmoCDPK27
		12	Chr02	2928517	4233751	1305234	Chr11	12142633	12669255	526622	Cla015735	CmoCh11G017940.1	ClCDPK5	CmoCDPK20
		13	Chr02	22316174	23369345	1053171	Chr02	3115294	3440135	324841	Cla020138	CmoCh02G005800.1	ClCRK3	CmoCRK1
		14	Chr02	31604549	34371228	2766679	Chr02	7119470	8443505	1324035	Cla008583 Cla008553	CmoCh02G012960.1 CmoCh02G013220.1	ClCDPK6 ClCDPK7	CmoCDPK3 CmoCDPK4
		15	Chr02	31719581	32884620	1165039	Chr14	1016902	1778476	761574	Cla008583	CmoCh14G003820.1	ClCDPK6	CmoCDPK23
		16	Chr02	32067236	34371228	2303992	Chr20	88394	1010607	922213	Cla008583 Cla008553	CmoCh20G000940.1 CmoCh20G001240.1	ClCDPK6 ClCDPK7	CmoCDPK28 CmoCDPK29
		17	Chr02	32276272	32884620	608348	Chr06	2293208	2699763	406555	Cla008583	CmoCh06G005560.1	ClCDPK6	CmoCDPK11
		18	Chr02	32954907	33323374	368467	Chr11	4321647	4578948	257301	Cla008553	CmoCh11G008620.1	ClCDPK7	CmoCDPK19
		19	Chr02	33004047	33450898	446851	Chr10	4675546	5007502	331956	Cla008553	CmoCh10G009700.1	ClCDPK7	CmoCDPK18
		20	Chr03	22277519	25176259	2898740	Chr10	4694525	5634901	940376	Cla006308	CmoCh10G009700.1	ClCDPK8	CmoCDPK18
		21	Chr03	22498330	26992571	4494241	Chr11	3130262	4514988	1384726	Cla006308	CmoCh11G008620.1	ClCDPK8	CmoCDPK19
		22	Chr03	22531706	24097523	1565817	Chr20	338649	558689	220040	Cla006308	CmoCh20G000940.1	ClCDPK8	CmoCDPK28
		23	Chr03	22820612	24097523	1276911	Chr02	7518436	7753920	235484	Cla006308	CmoCh02G012960.1	ClCDPK8	CmoCDPK3
		24	Chr04	16099982	16444741	344759	Chr03	2037453	2190365	152912	Cla012099	CmoCh03G001480.1	ClCRK4	CmoCRK3
		25	Chr05	22692372	23367304	674932	Chr01	14292403	14398815	106412	Cla007424	CmoCh01G020480.1	ClCDPK10	CmoCDPK1
		26	Chr05	22692372	23353390	661018	Chr09	296581	443470	146889	Cla007424	CmoCh09G000850.1	ClCDPK10	CmoCDPK16
		27	Chr05	28429666	30893049	2463383	Chr04	7226502	8421392	1194890	Cla020469	CmoCh04G015240.1	ClCDPK11	CmoCDPK9
		28	Chr05	28429666	31763080	3333414	Chr18	10075875	12061772	1985897	Cla020469	CmoCh18G009650.1	ClCDPK11	CmoCDPK26
		29	Chr06	2365335	3893826	1528491	Chr17	2835184	5249849	2414665	Cla006702	CmoCh17G004830.1	ClCRK5	CmoCRK10
		30	Chr06	3424169	3749314	325145	Chr08	749558	905920	156362	Cla006702	CmoCh08G001360.1	ClCRK5	CmoCRK6
		31	Chr07	30213078	30997022	783944	Chr06	11395678	11656078	260400	Cla010883	CmoCh06G016720.1	ClCDPK13	CmoCDPK12
		32	Chr09	9637488	9734133	96645	Chr09	6574534	6711571	137037	Cla016346	CmoCh09G011390.1	ClCDPK14	CmoCDPK17
		33	Chr10	5821997	7507992	1685995	Chr04	5008549	5184444	175895	Cla005313	CmoCh04G010320.1	ClCDPK15	CmoCDPK8
		34	Chr10	5879911	7439081	1559170	Chr16	5114350	5754257	639907	Cla005313	CmoCh16G008970.1	ClCDPK15	CmoCDPK24
		35	Chr10	15310306	19575922	4265616	Chr14	4808597	7941072	3132475	Cla017142	CmoCh14G011280.1	ClCRK6	CmoCRK8
		36	Chr10	19591530	28364023	8772493	Chr14	550	3602152	3601602	Cla017591 Cla017994	CmoCh14G000550.1 CmoCh14G003820.1	ClCDPK16 ClCDPK18	CmoCDPK22 CmoCDPK23
		37	Chr10	24014734	28372482	4357748	Chr06	906505	2845117	1938612	Cla017591 Cla017599	CmoCh06G005450.1 CmoCh06G005560.1	ClCDPK16 ClCDPK17	CmoCDPK10 CmoCDPK11
		38	Chr10	24286182	25279956	993774	Chr02	7859938	8133354	273416	Cla017591	CmoCh02G013220.1	ClCDPK16	CmoCDPK4
	C. sativus and C. melon	1	Chr1	3296220	7968414	4672194	Chr12	21319846	26189628	4869782	Csa003756	MELO3C002215	CsCDPK11	CmCDPK18
		2	Chr1	20468432	22193666	1725234	Chr02	4811243	8729301	3918058	Csa006484	MELO3C015189	CsCDPK13	CmCDPK3
		3	Chr1	20565235	21408561	843326	Chr05	905878	1359869	453991	Csa006484	MELO3C014588	CsCDPK13	CmCDPK8
		4	Chr2	6022084	7085816	1063732	Chr04	25151029	26810601	1659572	Csa009254	MELO3C026598	CsCRK1	CmCRK2
		5	Chr2	11785153	13104531	1319378	Chr11	2584201	4307286	1723085	Csa018149	MELO3C020930	CsCRK6	CmCRK6
		6	Chr2	12877266	13073942	196676	Chr08	3173338	3531775	358437	Csa008536	MELO3C007546	CsCRK6	CmCRK3
		7	Chr2	13274857	13891077	616220	Chr11	79665	656604	576939	Csa017282	MELO3C023209	CsCDPK1	CmCDPK17
		8	Chr3	3461808	3916835	455027	Chr06	29068837	30348814	1279977	Csa017005	MELO3C025374	CsCDPK17	CmCDPK10
		9	Chr3	23440093	25599832	2159739	Chr04	30845357	33116890	2271533	Csa004928	MELO3C009161	CsCDPK12	CmCDPK7
		10	Chr3	25435116	26437377	1002261	Chr10	959377	1352520	393143	Csa002575	MELO3C012326	CsCDPK2	CmCDPK16
		11	Chr3	25910209	29153542	3243333	Chr04	26832829	30485460	3652631	Csa002575 Csa002499	MELO3C009574 MELO3C009565	CsCDPK2 CsCDPK9	CmCDPK5 CmCDPK6
		12	Chr3	31088667	34132367	3043700	Chr04	600681	3971446	3370765	Csa002018	MELO3C003730	CsCDPK8	CmCDPK4
		13	Chr4	4767	2209111	2204344	Chr07	24033735	26411783	2378048	Csa002986	MELO3C017756	CsCDPK10	CmCDPK12
		14	Chr4	5414229	6140373	726144	Chr07	21993738	22835289	841551	Csa016123	MELO3C016330	CsCDPK5	CmCDPK11
		15	Chr4	15132215	16081608	949393	Chr08	10595693	13521894	2926201	Csa013313	MELO3C019099	CsCRK2	CmCRK4
		16	Chr5	19047196	19913064	865868	Chr09	23166822	24106266	939444	Csa019908	MELO3C005914	CsCRK3	CmCRK5
		17	Chr5	20301075	24103067	3801992	Chr10	1090312	5143905	4053593	Csa001056	MELO3C012326	CsCDPK7	CmCDPK16
		18	Chr6	5783068	6203556	420488	Chr11	28795887	29285077	489190	Csa008536	MELO3C022260	CsCRK7	CmCRK7
		19	Chr6	17213762	18474372	1260610	Chr05	1115638	2536444	1420806	Csa007804 Csa011913	MELO3C014588 MELO3C014556	CsCDPK14 CsCDPK16	CmCDPK8 CmCDPK9
		20	Chr6	20337305	24037569	3700264	Chr08	2862882	6755301	3892419	Csa010127 Csa000481	MELO3C007546 MELO3C007904	CsCRK4 CsCDPK6	CmCRK3 CmCDPK14
		21	Chr7	5956	358765	352809	Chr08	3173338	3629792	456454	Csa003171	MELO3C007546	CsCRK5	CmCRK3
		22	Chr7	19326	2585895	2566569	Chr01	26863	2737715	2710852	Csa003171	MELO3C018436	CsCRK5	CmCRK1
		23	Chr7	6015071	6120484	105413	Chr01	27226515	27346299	119784	Csa014084	MELO3C015707	CsCDPK4	CmCDPK2
	C. maxima and C. moschata	1	Chr01	6359480	8987741	2628261	Chr09	4179053	6616990	2437937	CmaCh01G009640.1	CmoCh09G011390.1 CmoCh10G009700.1	CmaCDPK1	CmoCDPK17 CmaCDPK18
		2	Chr01	11282949	13078429	1795480	Chr09	751	1914639	1913888	CmaCh01G019900.1	CmoCh09G000850.1	CmaCDPK2	CmoCDPK16
		3	Chr01	11812412	13078429	1266017	Chr01	13300303	14626416	1326113	CmaCh01G019900.1	CmoCh01G020480.1	CmaCDPK2	CmoCDPK1
		4	Chr02	3127057	3295480	168423	Chr20	11441640	11726759	285119	CmaCh02G005710.1	CmoCh20G011670.1	CmaCRK1	CmoCRK12
		5	Chr02	6719919	6791733	71814	Chr15	6830605	7006876	176271	CmaCh02G011450.1	CmoCh15G010650.1	CmaCRK2	CmoCRK9
		6	Chr02	7004244	7872894	868650	Chr20	122103	1007570	885467	CmaCh02G012550.1 CmaCh02G012810.1	CmoCh20G000940.1 CmoCh20G001240.1	CmaCDPK4 CmaCDPK5	CmoCDPK28 CmoCDPK29
		7	Chr02	7203169	7420016	216847	Chr11	4237476	4440406	202930	CmaCh02G012550.1	CmoCh11G008620.1	CmaCDPK4	CmoCDPK19
		8	Chr02	7279127	7420016	140889	Chr10	4842110	4958738	116628	CmaCh02G012550.1	CmoCh10G009700.1	CmaCDPK4	CmoCDPK18
		9	Chr03	333291	1038365	705074	Chr07	7524745	7949323	424578	CmaCh03G000750.1	CmoCh07G013630.1	CmaCDPK6	CmoCDPK15
		10	Chr03	1285869	1875410	589541	Chr03	1934918	2586779	651861	CmaCh03G001470.1	CmoCh03G001480.1	CmaCRK3	CmoCRK3
		11	Chr03	4757585	8264380	3506795	Chr07	1212134	4852227	3640093	CmaCh03G006860.1	CmoCh07G002970.1 CmoCh07G004250.1	CmaCDPK8	CmoCDPK13 CmoCDPK14
		12	Chr04	6687102	8006460	1319358	Chr18	9823384	11518025	1694641	CmaCh04G014520.1	CmoCh18G009650.1	CmaCDPK10	CmoCDPK26
		13	Chr06	5372952	5879657	506705	Chr06	6296596	6803843	507247	CmaCh06G008810.1	CmoCh06G009130.1	CmaCRK4	CmoCRK4
		14	Chr07	1133441	3696297	2562856	Chr03	5214269	8109074	2894805	CmaCh07G003080.1 CmaCh07G004280.1	CmoCh03G005590.1 CmoCh03G007110.1	CmaCDPK14 CmaCDPK15	CmoCDPK6 CmoCDPK7
		15	Chr07	7120680	7504610	383930	Chr03	1037441	1943206	905765	CmaCh07G013180.1	CmoCh03G000720.1	CmaCDPK16	CmoCDPK5
		16	Chr08	714736	843331	128595	Chr17	3720117	3915543	195426	CmaCh08G001340.1	CmoCh17G004830.1	CmaCRK6	CmoCRK10
		17	Chr09	1232	1344009	1342777	Chr01	13306877	14626416	1319539	CmaCh09G000870.1	CmoCh01G020480.1	CmaCDPK17	CmoCDPK1
		18	Chr10	4008667	4745302	736635	Chr11	4294786	4971873	677087	CmaCh10G009260.1	CmoCh11G008620.1	CmaCDPK19	CmoCDPK19
		19	Chr11	4166477	4346986	180509	Chr02	7565221	7753920	188699	CmaCh11G008500.1	CmoCh02G012960.1	CmaCDPK20	CmoCDPK3
		20	Chr11	4245993	4487903	241910	Chr20	406152	591557	185405	CmaCh11G008500.1	CmoCh20G000940.1	CmaCDPK20	CmoCDPK28
		21	Chr11	8490430	10684386	2193956	Chr11	10688869	12952177	2263308	CmaCh11G013260.1	CmoCh11G017940.1	CmaCDPK21	CmoCDPK20
		22	Chr11	8739741	9273569	533828	Chr19	7501456	8205592	704136	CmaCh11G013260.1	CmoCh19G008260.1	CmaCDPK21	CmoCDPK27
		23	Chr11	10890209	11924592	1034383	Chr19	5712934	7054052	1341118	CmaCh11G017630.1	CmoCh19G006370.1	CmaCRK7	CmoCRK11
		24	Chr11	11055183	11956633	901450	Chr11	9122655	10191676	1069021	CmaCh11G017630.1	CmoCh11G013490.1	CmaCRK7	CmoCRK7
		25	Chr13	7061331	8103960	1042629	Chr18	3695	1082019	1078324	CmaCh13G009240.1	CmoCh18G001030.1	CmaCDPK22	CmoCDPK25
		26	Chr14	8057738	8567145	509407	Chr14	7416624	8020086	603462	CmaCh14G011200.1	CmoCh14G011280.1	CmaCRK8	CmoCRK8
		27	Chr15	5901090	6588121	687031	Chr15	6789326	7463205	673879	CmaCh15G010020.1	CmoCh15G010650.1	CmaCRK9	CmoCRK9
		28	Chr15	5950575	6992403	1041828	Chr02	6595091	7101324	506233	CmaCh15G010020.1	CmoCh02G011760.1	CmaCRK9	CmoCRK2
		29	Chr16	4716753	5171247	454494	Chr16	5267062	5761945	494883	CmaCh16G008650.1	CmoCh16G008970.1	CmaCDPK25	CmoCDPK24
		30	Chr16	4754289	5227948	473659	Chr04	5017227	5173288	156061	CmaCh16G008650.1	CmoCh04G010320.1	CmaCDPK25	CmoCDPK8
		31	Chr17	3431530	3992377	560847	Chr08	749558	905920	156362	CmaCh17G005110.1	CmoCh08G001360.1	CmaCRK10	CmoCRK6
		32	Chr18	21157	1010220	989063	Chr13	7991434	9137827	1146393	CmaCh18G001310.1	CmoCh13G009500.1	CmaCDPK26	CmoCDPK21
		33	Chr18	7210050	8947215	1737165	Chr04	7023330	8421392	1398062	CmaCh18G009640.1	CmoCh04G015240.1	CmaCDPK27	CmoCDPK9
		34	Chr19	5552578	6890230	1337652	Chr11	9088130	10466897	1378767	CmaCh19G006190.1	CmoCh11G013490.1	CmaCRK11	CmoCRK7
		35	Chr19	7235487	7851407	615920	Chr11	12142633	12674588	531955	CmaCh19G008040.1	CmoCh11G017940.1	CmaCDPK28	CmoCDPK20
		36	Chr20	42016	899982	857966	Chr02	7338426	8215269	876843	CmaCh20G000910.1 CmaCh20G001150.1	CmoCh02G012960.1 CmoCh02G013220.1	CmaCDPK29 CmaCDPK30	CmoCDPK3 CmoCDPK4
		37	Chr20	291900	486866	194966	Chr10	4675546	5007502	331956	CmaCh20G000910.1	CmoCh10G009700.1	CmaCDPK29	CmoCDPK18
		38	Chr20	336885	503249	166364	Chr11	4321647	4578948	257301	CmaCh20G000910.1	CmoCh11G008620.1	CmaCDPK29	CmoCDPK19
		39	Chr20	7446359	9270682	1824323	Chr20	9308338	11794212	2485874	CmaCh20G010400.1 CmaCh20G011330.1	CmoCh20G010450.1 CmoCh20G011670.1	CmaCDPK31 CmaCRK12	CmoCDPK30 CmoCRK12
		40	Chr20	8934054	9163019	228965	Chr02	3219604	3440135	220531	CmaCh20G011330.1	CmoCh02G005800.1	CmaCRK12	CmoCRK1
	C. maxima and C. pepo	1	Chr01	3674552	13078429	9403877	Cp4.1LG02	6731	10426431	10419700	CmaCh01G019900.1	Cp4.1LG02g08150.1	CmaCDPK2	CpCDPK7
		2	Chr01	6020324	6399528	379204	Cp4.1LG01	10002144	10276271	274127	CmaCh01G009640.1	Cp4.1LG01g16530.1	CmaCDPK1	CpCDPK6
		3	Chr01	11282949	12989715	1706766	Cp4.1LG06	8625	1702321	1693696	CmaCh01G019900.1	Cp4.1LG06g00540.1	CmaCDPK2	CpCDPK15
		4	Chr02	3318	7725675	7722357	Cp4.1LG05	2542943	10842773	8299830	CmaCh02G000170.1 CmaCh02G005710.1 CmaCh02G011450.1 CmaCh02G012550.1 CmaCh02G012810.1	Cp4.1LG05g05720.1 Cp4.1LG05g11180.1 Cp4.1LG05g04780.1 Cp4.1LG05g04950.1 Cp4.1LG05g15570.1	CmaCDPK3 CmaCRK1 CmaCRK2 CmaCDPK4 CmaCDPK5	CpCRK3 CpCRK4 CpCDPK12 CpCDPK13 CpCDPK14
		5	Chr02	3052164	3286754	234590	Cp4.1LG19	4824851	5000711	175860	CmaCh02G005710.1	Cp4.1LG19g11410.1	CmaCRK1	CpCRK12
		6	Chr02	3127057	3995660	868603	Cp4.1LG16	69844	1887601	1817757	CmaCh02G005710.1	Cp4.1LG16g00460.1	CmaCRK1	CpCRK9
		7	Chr02	6363850	6791733	427883	Cp4.1LG13	1968512	3116424	1147912	CmaCh02G011450.1	Cp4.1LG13g03340.1	CmaCRK2	CpCRK7
		8	Chr02	6840315	7872894	1032579	Cp4.1LG16	7760238	8680784	920546	CmaCh02G012550.1 CmaCh02G012810.1	Cp4.1LG16g08590.1 Cp4.1LG16g08740.1	CmaCDPK4 CmaCDPK5	CpCDPK26 CpCDPK27
		9	Chr02	6884428	7673740	789312	Cp4.1LG04	7965463	8863724	898261	CmaCh02G012550.1	Cp4.1LG04g12050.1	CmaCDPK4	CpCDPK11
		10	Chr02	6884428	7671429	787001	Cp4.1LG18	2348423	3879113	1530690	CmaCh02G012550.1	Cp4.1LG18g01650.1	CmaCDPK4	CpCDPK28
		11	Chr03	125158	1474698	1349540	Cp4.1LG19	94778	919411	824633	CmaCh03G000750.1 CmaCh03G005350.1 CmaCh03G006860.1	Cp4.1LG19g00580.1	CmaCDPK6 CmaCDPK7 CmaCDPK8	CpCDPK29
		12	Chr03	204794	9420950	9216156	Cp4.1LG10	1239	9345047	9343808	CmaCh03G000750.1 CmaCh03G005350.1 CmaCh03G006860.1	Cp4.1LG10g00280.1 Cp4.1LG10g09580.1 Cp4.1LG10g11730.1	CmaCDPK6 CmaCDPK7 CmaCDPK8	CpCDPK21 CpCDPK22 CpCDPK23
		13	Chr03	1455981	1766190	310209	Cp4.1LG10	7337054	7681328	344274	CmaCh03G001470.1	Cp4.1LG10g11210.1	CmaCRK3	CpCRK5
		14	Chr03	4757585	8264380	3506795	Cp4.1LG19	3542691	7067440	3524749	CmaCh03G005350.1 CmaCh03G006860.1	Cp4.1LG19g08920.1 Cp4.1LG19g07820.1	CmaCDPK7 CmaCDPK8	CpCDPK30 CpCDPK31
		15	Chr04	4846	10859021	10854175	Cp4.1LG01	2906	12282272	12279366	CmaCh04G009590.1 CmaCh04G014520.1	Cp4.1LG01g00180.1 Cp4.1LG01g08030.1 Cp4.1LG01g14180.1	CmaCDPK9 CmaCDPK10	CpCDPK3 CpCDPK4 CpCDPK5
		16	Chr04	6439273	8006460	1567187	Cp4.1LG09	1361187	3290542	1929355	CmaCh04G014520.1	Cp4.1LG09g03470.1	CmaCDPK10	CpCDPK19
		17	Chr06	480546	4410195	3929649	Cp4.1LG08	5343244	9671335	4328091	CmaCh06G005430.1 CmaCh06G005520.1	Cp4.1LG08g09460.1	CmaCDPK11 CmaCDPK12	CpCDPK17
		18	Chr06	881424	2763591	1882167	Cp4.1LG03	21	1861124	1861103	CmaCh06G005430.1 CmaCh06G005520.1	Cp4.1LG03g00200.1	CmaCDPK11 CmaCDPK12	CpCDPK9
		19	Chr06	2217849	2613405	395556	Cp4.1LG16	7850094	8274700	424606	CmaCh06G005430.1	Cp4.1LG16g08590.1	CmaCDPK11	CpCDPK26
		20	Chr06	8291203	10742912	2451709	Cp4.1LG08	21790	2512818	2491028	CmaCh06G016800.1	Cp4.1LG08g06080.1	CmaCDPK13	CpCDPK16
		21	Chr07	7098	7882974	7875876	Cp4.1LG19	39022	8230511	8191489	CmaCh07G003080.1 CmaCh07G004280.1 CmaCh07G007180.1 CmaCh07G013180.1	Cp4.1LG19g11410.1 Cp4.1LG19g00580.1 Cp4.1LG19g08920.1 Cp4.1LG19g07820.1	CmaCDPK14 CmaCDPK15 CmaCRK5 CmaCDPK16	CpCRK12 CpCDPK29 CpCDPK30 CpCDPK31
		22	Chr07	1133441	4525895	3392454	Cp4.1LG10	1164920	4774178	3609258	CmaCh07G003080.1 CmaCh07G004280.1	Cp4.1LG10g00280.1 Cp4.1LG10g09580.1	CmaCDPK14 CmaCDPK15	CpCDPK21 CpCDPK22
		23	Chr07	3002281	3183000	180719	Cp4.1LG04	3270980	3760173	489193	CmaCh07G007180.1	Cp4.1LG04g08190.1	CmaCRK5	CpCRK2
		24	Chr07	3002281	3354373	352092	Cp4.1LG15	5737985	6150595	412610	CmaCh07G007180.1	Cp4.1LG15g05000.1	CmaCRK5	CpCRK8
		25	Chr07	7141339	7798436	657097	Cp4.1LG10	8008915	9312051	1303136	CmaCh07G013180.1	Cp4.1LG10g11730.1	CmaCDPK16	CpCDPK23
		26	Chr08	7522	1509752	1502230	Cp4.1LG17	7125622	8679965	1554343	CmaCh08G001340.1	Cp4.1LG17g10410.1	CmaCRK6	CpCRK10
		27	Chr08	714736	898788	184052	Cp4.1LG12	3667527	4420843	753316	CmaCh08G001340.1	Cp4.1LG12g04390.1	CmaCRK6	CpCRK6
		28	Chr09	1232	1836986	1835754	Cp4.1LG02	6731	1821643	1814912	CmaCh09G000870.1	Cp4.1LG02g08150.1	CmaCDPK17	CpCDPK7
		29	Chr09	128638	6508880	6380242	Cp4.1LG06	184	7462953	7462769	CmaCh09G000870.1	Cp4.1LG06g00540.1	CmaCDPK17	CpCDPK15
		30	Chr09	6287132	6424369	137237	Cp4.1LG01	10138280	10276271	137991	CmaCh09G011290.1	Cp4.1LG01g16530.1	CmaCDPK18	CpCDPK6
		31	Chr10	3	6990834	6990831	Cp4.1LG18	1526387	8332035	6805648	CmaCh10G009260.1	Cp4.1LG18g01650.1	CmaCDPK19	CpCDPK28
		32	Chr10	4088708	5242937	1154229	Cp4.1LG05	2526151	3378642	852491	CmaCh10G009260.1	Cp4.1LG05g04950.1	CmaCDPK19	CpCDPK13
		33	Chr10	4219614	5570953	1351339	Cp4.1LG04	7970123	8863724	893601	CmaCh10G009260.1	Cp4.1LG04g12050.1	CmaCDPK19	CpCDPK11
		34	Chr10	4457639	4695633	237994	Cp4.1LG16	8188212	8367729	179517	CmaCh10G009260.1	Cp4.1LG16g08740.1	CmaCDPK19	CpCDPK27
		35	Chr11	3791871	4980311	1188440	Cp4.1LG18	2348423	4262557	1914134	CmaCh11G008500.1	Cp4.1LG18g01650.1	CmaCDPK20	CpCDPK28
		36	Chr11	4166477	4782504	616027	Cp4.1LG05	2526151	3041040	514889	CmaCh11G008500.1	Cp4.1LG05g04950.1	CmaCDPK20	CpCDPK13
		37	Chr11	4245993	4487903	241910	Cp4.1LG16	8171896	8367729	195833	CmaCh11G008500.1	Cp4.1LG16g08740.1	CmaCDPK20	CpCDPK27
		38	Chr11	8492960	11956633	3463673	Cp4.1LG04	3090496	6898187	3807691	CmaCh11G013260.1 CmaCh11G017630.1	Cp4.1LG04g04450.1 Cp4.1LG04g08190.1	CmaCDPK21 CmaCRK7	CpCDPK10 CpCRK2
		39	Chr11	8492960	9273569	780609	Cp4.1LG15	6539873	7567792	1027919	CmaCh11G013260.1	Cp4.1LG15g06540.1	CmaCDPK21	CpCDPK24
		40	Chr11	10896838	11924592	1027754	Cp4.1LG15	4824025	6109040	1285015	CmaCh11G017630.1	Cp4.1LG15g05000.1	CmaCRK7	CpCRK8
		41	Chr11	11348135	11859430	511295	Cp4.1LG19	4962668	5237259	274591	CmaCh11G017630.1	Cp4.1LG19g11410.1	CmaCRK7	CpCRK12
		42	Chr13	7061331	8116064	1054733	Cp4.1LG09	8877785	9901474	1023689	CmaCh13G009240.1	Cp4.1LG09g10510.1	CmaCDPK22	CpCDPK20
		43	Chr14	353	14868003	14867650	Cp4.1LG03	21	13767126	13767105	CmaCh14G000620.1 CmaCh14G003830.1	Cp4.1LG03g03150.1 Cp4.1LG03g00200.1	CmaCDPK23 CmaCDPK24	CpCDPK8 CpCDPK9
		44	Chr14	353	1854849	1854496	Cp4.1LG08	7269427	9182638	1913211	CmaCh14G003830.1	Cp4.1LG08g09460.1	CmaCDPK24	CpCDPK17
		45	Chr14	8375381	8495466	120085	Cp4.1LG18	4526414	4628789	102375	CmaCh14G011200.1	Cp4.1LG18g03030.1	CmaCRK8	CpCRK11
		46	Chr15	3797	8198536	8194739	Cp4.1LG13	697000	9353810	8656810	CmaCh15G010020.1	Cp4.1LG13g03340.1	CmaCRK9	CpCRK7
		47	Chr15	5950575	6992403	1041828	Cp4.1LG05	3479720	3973678	493958	CmaCh15G010020.1	Cp4.1LG05g05720.1	CmaCRK9	CpCRK3
		48	Chr16	2304169	5227948	2923779	Cp4.1LG01	3150152	5140454	1990302	CmaCh16G008650.1	Cp4.1LG01g08030.1	CmaCDPK25	CpCDPK4
		49	Chr17	1190	9386218	9385028	Cp4.1LG12	41	9823142	9823101	CmaCh17G005110.1	Cp4.1LG12g04390.1	CmaCRK10	CpCRK6
		50	Chr17	3431530	4464090	1032560	Cp4.1LG17	7840754	8040249	199495	CmaCh17G005110.1	Cp4.1LG17g10410.1	CmaCRK10	CpCRK10
		51	Chr18	1017	1234818	1233801	Cp4.1LG09	8645045	9911340	1266295	CmaCh18G001310.1	Cp4.1LG09g10510.1	CmaCDPK26	CpCDPK20
		52	Chr18	1747321	10255406	8508085	Cp4.1LG09	542	8069891	8069349	CmaCh18G009640.1	Cp4.1LG09g03470.1	CmaCDPK27	CpCDPK19
		53	Chr18	7082679	8947215	1864536	Cp4.1LG01	6847350	8423909	1576559	CmaCh18G009640.1	Cp4.1LG01g14180.1	CmaCDPK27	CpCDPK5
		54	Chr19	4328	9303702	9299374	Cp4.1LG15	23044	8796759	8773715	CmaCh19G006190.1 CmaCh19G008040.1	Cp4.1LG15g05000.1 Cp4.1LG15g06540.1	CmaCRK11 CmaCDPK28	CpCRK8 CpCDPK24
		55	Chr19	5558147	6890230	1332083	Cp4.1LG04	2965377	4405966	1440589	CmaCh19G006190.1	Cp4.1LG04g08190.1	CmaCRK11	CpCRK2
		56	Chr19	6507822	6868673	360851	Cp4.1LG19	4804868	5183633	378765	CmaCh19G006190.1	Cp4.1LG19g11410.1	CmaCRK11	CpCRK12
		57	Chr19	7235487	9203470	1967983	Cp4.1LG04	6109489	7959764	1850275	CmaCh19G008040.1	Cp4.1LG04g04450.1	CmaCDPK28	CpCDPK10
		58	Chr20	8559	780117	771558	Cp4.1LG05	2542943	3445282	902339	CmaCh20G000910.1 CmaCh20G001150.1	Cp4.1LG05g04780.1 Cp4.1LG05g04950.1	CmaCDPK29 CmaCDPK30	CpCDPK12 CpCDPK13
		59	Chr20	13841	2719878	2706037	Cp4.1LG16	5874236	8680784	2806548	CmaCh20G000910.1 CmaCh20G001150.1	Cp4.1LG16g08590.1 Cp4.1LG16g08740.1	CmaCDPK29 CmaCDPK30	CpCDPK26 CpCDPK27
		60	Chr20	42016	486866	444850	Cp4.1LG18	2832904	3567562	734658	CmaCh20G000910.1	Cp4.1LG18g01650.1	CmaCDPK29	CpCDPK28
		61	Chr20	81154	503249	422095	Cp4.1LG04	8146991	8776243	629252	CmaCh20G000910.1	Cp4.1LG04g12050.1	CmaCDPK29	CpCDPK11
		62	Chr20	3047500	9270682	6223182	Cp4.1LG16	5243	5518197	5512954	CmaCh20G010400.1 CmaCh20G011330.1	Cp4.1LG16g01070.1 Cp4.1LG16g00460.1	CmaCDPK31 CmaCRK12	CpCDPK25 CpCRK9
	C. moschata and C. pepo	1	Chr01	13205943	14537474	1331531	Cp4.1LG06	8625	1335449	1326824	CmoCh01G020480.1	Cp4.1LG06g00540.1	CmoCDPK1	CpCDPK15
		2	Chr01	13300303	14626416	1326113	Cp4.1LG02	6731	1288080	1281349	CmoCh01G020480.1	Cp4.1LG02g08150.1	CmoCDPK1	CpCDPK7
		3	Chr02	13644	8172793	8159149	Cp4.1LG05	2389042	10839614	8450572	CmoCh02G000150.1 CmoCh02G005800.1 CmoCh02G011760.1 CmoCh02G012960.1 CmoCh02G013220.1	Cp4.1LG05g05720.1 Cp4.1LG05g11180.1 Cp4.1LG05g04780.1 Cp4.1LG05g04950.1 Cp4.1LG05g15570.1	CmoCDPK2 CmoCRK1 CmoCRK2 CmoCDPK3 CmoCDPK4	CpCRK3 CpCRK4 CpCDPK12 CpCDPK13 CpCDPK14
		4	Chr02	3219604	4129248	909644	Cp4.1LG16	103149	1887601	1784452	CmoCh02G005800.1	Cp4.1LG16g00460.1	CmoCRK1	CpCRK9
		5	Chr02	6595091	7101324	506233	Cp4.1LG13	1968512	3116424	1147912	CmoCh02G011760.1	Cp4.1LG13g03340.1	CmoCRK2	CpCRK7
		6	Chr02	7148547	8215269	1066722	Cp4.1LG16	7760238	8680784	920546	CmoCh02G012960.1 CmoCh02G013220.1	Cp4.1LG16g08590.1 Cp4.1LG16g08740.1	CmoCDPK3 CmoCDPK4	CpCDPK26 CpCDPK27
		7	Chr02	7194393	8007825	813432	Cp4.1LG04	7965463	8863724	898261	CmoCh02G012960.1	Cp4.1LG04g12050.1	CmoCDPK3	CpCDPK11
		8	Chr02	7194393	8005501	811108	Cp4.1LG18	2348423	3879113	1530690	CmoCh02G012960.1	Cp4.1LG18g01650.1	CmoCDPK3	CpCDPK28
		9	Chr03	48194	10827581	10779387	Cp4.1LG10	1239	9345047	9343808	CmoCh03G001480.1 CmoCh03G000720.1 CmoCh03G005590.1 CmoCh03G007110.1	Cp4.1LG10g11210.1 Cp4.1LG10g00280.1 Cp4.1LG10g09580.1 Cp4.1LG10g11730.1	CmoCRK3 CmoCDPK5 CmoCDPK6 CmoCDPK7	CpCRK5 CpCDPK21 CpCDPK22 CpCDPK23
		10	Chr03	181399	2416818	2235419	Cp4.1LG19	94778	921694	826916	CmoCh03G000720.1	Cp4.1LG19g00580.1	CmoCDPK5	CpCDPK29
		11	Chr03	5214269	9620656	4406387	Cp4.1LG19	3542691	7067440	3524749	CmoCh03G005590.1 CmoCh03G007110.1	Cp4.1LG19g08920.1 Cp4.1LG19g07820.1	CmoCDPK6 CmoCDPK7	CpCDPK30 CpCDPK31
		12	Chr04	10055	21856035	21845980	Cp4.1LG01	9434	21317003	21307569	CmoCh04G010320.1 CmoCh04G015240.1	Cp4.1LG01g00180.1 Cp4.1LG01g08030.1 Cp4.1LG01g14180.1	CmoCDPK8 CmoCDPK9	CpCDPK3 CpCDPK4 CpCDPK5
		13	Chr04	6776828	8421392	1644564	Cp4.1LG09	1361187	3290542	1929355	CmoCh04G015240.1	Cp4.1LG09g03470.1	CmoCDPK9	CpCDPK19
		14	Chr06	475401	4673217	4197816	Cp4.1LG08	5525446	9643971	4118525	CmoCh06G005450.1	Cp4.1LG08g09540.1	CmoCDPK10	CpCDPK18
		15	Chr06	6686532	11968701	5282169	Cp4.1LG08	21418	5287862	5266444	CmoCh06G016720.1	Cp4.1LG08g06080.1	CmoCDPK12	CpCDPK16
		16	Chr07	9944	8205294	8195350	Cp4.1LG19	6009	8230511	8224502	CmoCh07G002970.1 CmoCh07G004250.1 CmoCh07G007330.1 CmoCh07G013630.1	Cp4.1LG19g00580.1 Cp4.1LG19g08920.1 Cp4.1LG19g07820.1 Cp4.1LG19g11410.1	CmoCDPK13 CmoCDPK14 CmoCRK5 CmoCDPK15	CpCDPK29 CpCDPK30 CpCDPK31 CpCRK12
		17	Chr07	1212134	4852227	3640093	Cp4.1LG10	1164920	4774178	3609258	CmoCh07G002970.1 CmoCh07G004250.1	Cp4.1LG10g00280.1 Cp4.1LG10g09580.1	CmoCDPK13 CmoCDPK14	CpCDPK21 CpCDPK22
		18	Chr07	7383557	8071370	687813	Cp4.1LG10	8008915	9312051	1303136	CmoCh07G013630.1	Cp4.1LG10g11730.1	CmoCDPK15	CpCDPK23
		19	Chr08	13601	1608986	1595385	Cp4.1LG17	7125622	8679965	1554343	CmoCh08G001360.1	Cp4.1LG17g10410.1	CmoCRK6	CpCRK10
		20	Chr08	749558	952647	203089	Cp4.1LG12	3667527	4420843	753316	CmoCh08G001360.1	Cp4.1LG12g04390.1	CmoCRK6	CpCRK6
		21	Chr09	751	1914639	1913888	Cp4.1LG02	6731	1821643	1814912	CmoCh09G000850.1	Cp4.1LG02g08150.1	CmoCDPK16	CpCDPK7
		22	Chr09	129531	7216989	7087458	Cp4.1LG06	184	7470616	7470432	CmoCh09G000850.1	Cp4.1LG06g00540.1	CmoCDPK16	CpCDPK15
		23	Chr09	6574534	7611989	1037455	Cp4.1LG01	10022053	10276271	254218	CmoCh09G011390.1	Cp4.1LG01g16530.1	CmoCDPK17	CpCDPK6
		24	Chr10	30973	5582525	5551552	Cp4.1LG18	2679588	8332035	5652447	CmoCh10G009700.1	Cp4.1LG18g01650.1	CmoCDPK18	CpCDPK28
		25	Chr10	4302170	5634901	1332731	Cp4.1LG05	2526151	3378642	852491	CmoCh10G009700.1	Cp4.1LG05g04950.1	CmoCDPK18	CpCDPK13
		26	Chr10	4439727	5965850	1526123	Cp4.1LG04	7970123	8863724	893601	CmoCh10G009700.1	Cp4.1LG04g12050.1	CmoCDPK18	CpCDPK11
		27	Chr10	4675546	5007502	331956	Cp4.1LG16	8188212	8400020	211808	CmoCh10G009700.1	Cp4.1LG16g08740.1	CmoCDPK18	CpCDPK27
		28	Chr11	1007	4775911	4774904	Cp4.1LG04	7965463	12699472	4734009	CmoCh11G008620.1	Cp4.1LG04g12050.1	CmoCDPK19	CpCDPK11
		29	Chr11	3867651	5109998	1242347	Cp4.1LG18	2315821	4262557	1946736	CmoCh11G008620.1	Cp4.1LG18g01650.1	CmoCDPK19	CpCDPK28
		30	Chr11	4237476	4890007	652531	Cp4.1LG05	2526151	3073492	547341	CmoCh11G008620.1	Cp4.1LG05g04950.1	CmoCDPK19	CpCDPK13
		31	Chr11	4237476	4578948	341472	Cp4.1LG16	8171896	8434446	262550	CmoCh11G008620.1	Cp4.1LG16g08740.1	CmoCDPK19	CpCDPK27
		32	Chr11	8065022	14000128	5935106	Cp4.1LG04	2007578	7959764	5952186	CmoCh11G013490.1 CmoCh11G017940.1	Cp4.1LG04g08190.1 Cp4.1LG04g04450.1	CmoCRK7 CmoCDPK20	CpCRK2 CpCDPK10
		33	Chr11	9003387	10459254	1455867	Cp4.1LG15	4824025	6167705	1343680	CmoCh11G013490.1	Cp4.1LG15g05000.1	CmoCRK7	CpCRK8
		34	Chr11	12142633	14000128	1857495	Cp4.1LG15	6539873	8698698	2158825	CmoCh11G017940.1	Cp4.1LG15g06540.1	CmoCDPK20	CpCDPK24
		35	Chr13	5118586	9525134	4406548	Cp4.1LG20	3257	4225337	4222080	CmoCh13G009500.1	Cp4.1LG20g02220.1	CmoCDPK21	CpCDPK32
		36	Chr13	7991434	9117255	1125821	Cp4.1LG09	8877785	9911340	1033555	CmoCh13G009500.1	Cp4.1LG09g10510.1	CmoCDPK21	CpCDPK20
		37	Chr14	550	15885690	15885140	Cp4.1LG03	21	13767126	13767105	CmoCh14G000550.1	Cp4.1LG03g03150.1 Cp4.1LG03g00200.1	CmoCDPK22	CpCDPK8 CpCDPK9
		38	Chr15	2027	9322536	9320509	Cp4.1LG13	697000	9353810	8656810	CmoCh15G010650.1	Cp4.1LG13g03340.1	CmoCRK9	CpCRK7
		39	Chr15	6830605	8083466	1252861	Cp4.1LG05	3479720	3973678	493958	CmoCh15G010650.1	Cp4.1LG05g05720.1	CmoCRK9	CpCRK3
		40	Chr17	21036	10623823	10602787	Cp4.1LG12	41	9823142	9823101	CmoCh17G004830.1	Cp4.1LG12g04390.1	CmoCRK10	CpCRK6
		41	Chr17	3720117	5239328	1519211	Cp4.1LG17	7840754	8040249	199495	CmoCh17G004830.1	Cp4.1LG17g10410.1	CmoCRK10	CpCRK10
		42	Chr18	2367	4133166	4130799	Cp4.1LG09	5791387	9911340	4119953	CmoCh18G001030.1	Cp4.1LG09g10510.1	CmoCDPK25	CpCDPK20
		43	Chr18	8883	1082019	1073136	Cp4.1LG20	405994	1494741	1088747	CmoCh18G001030.1	Cp4.1LG20g02220.1	CmoCDPK25	CpCDPK32
		44	Chr18	8741653	12880899	4139246	Cp4.1LG09	542	4092320	4091778	CmoCh18G009650.1	Cp4.1LG09g03470.1	CmoCDPK26	CpCDPK19
		45	Chr18	9545980	11518025	1972045	Cp4.1LG01	6847350	8423909	1576559	CmoCh18G009650.1	Cp4.1LG01g14180.1	CmoCDPK26	CpCDPK5
		46	Chr19	15603	9750762	9735159	Cp4.1LG15	23044	8796759	8773715	CmoCh19G006370.1 CmoCh19G008260.1	Cp4.1LG15g05000.1 Cp4.1LG15g06540.1	CmoCRK11 CmoCDPK27	CpCRK8 CpCDPK24
		47	Chr19	5720918	7118040	1397122	Cp4.1LG04	2965377	4405966	1440589	CmoCh19G006370.1	Cp4.1LG04g08190.1	CmoCRK11	CpCRK2
		48	Chr19	7501456	9644431	2142975	Cp4.1LG04	6109489	7959764	1850275	CmoCh19G008260.1	Cp4.1LG04g04450.1	CmoCDPK27	CpCDPK10
		49	Chr20	94471	879426	784955	Cp4.1LG05	2542943	3445282	902339	CmoCh20G000940.1 CmoCh20G001240.1	Cp4.1LG05g04780.1 Cp4.1LG05g04950.1	CmoCDPK28 CmoCDPK29	CpCDPK12 CpCDPK13
		50	Chr20	97838	11794212	11696374	Cp4.1LG16	5243	8680784	8675541	CmoCh20G000940.1 CmoCh20G001240.1 CmoCh20G010450.1	Cp4.1LG16g01070.1 Cp4.1LG16g08590.1 Cp4.1LG16g08740.1 Cp4.1LG16g00460.1	CmoCDPK28 CmoCDPK29 CmoCDPK30 CmoCRK12	CpCDPK25 CpCDPK26 CpCDPK27 CpCRK9
		51	Chr20	161587	591557	429970	Cp4.1LG04	8146991	8776243	629252	CmoCh20G000940.1	Cp4.1LG04g12050.1	CmoCDPK28	CpCDPK11
		52	Chr20	369013	573202	204189	Cp4.1LG18	3001923	3567562	565639	CmoCh20G000940.1	Cp4.1LG18g01650.1	CmoCDPK28	CpCDPK28
		53	Chr20	11112049	11726759	614710	Cp4.1LG05	7221084	7632225	411141	CmoCh20G011670.1	Cp4.1LG05g11180.1	CmoCRK12	CpCRK4
