# Supplementary material for: Comparative Analysis of Calcium-Dependent Protein Kinase in Cucurbitaceae and Expression Studies in Watermelon
Source: Int J Mol Sci. 2019 May 23;20(10):2527. doi: 10.3390/ijms20102527 (PMC6566760; doi:10.3390/ijms20102527)
Supplement: Supplementary file 1 [file ijms-20-02527-s001.zip › ijms-479077 suppl/Table S7.xlsx]

## Sheet: Sheet1
Table S7. The relative expression of ClCDPKs and ClCRKs via qRT-PCR in response to various abiotic stresses and hormone treatments.
Gene name	4 ℃												drought stress								NaCl												ABA												SA
	1 h		3 h		6 h		12 h		24 h		48 h		24 h		48 h		96 h		192 h		6 h		24 h		48 h		72 h		96 h		120 h		0.5 h		1 h		6 h		12 h		24 h		48 h		0.5 h		1 h		6 h
	Fold Change (Log2)	SD	Fold Change (Log2)	SD	Fold Change (Log2)	SD	Fold Change (Log2)	SD	Fold Change (Log2)	SD	Fold Change (Log2)	SD	Fold Change (Log2)	SD	Fold Change (Log2)	SD	Fold Change (Log2)	SD	Fold Change (Log2)	SD	Fold Change (Log2)	SD	Fold Change (Log2)	SD	Fold Change (Log2)	SD	Fold Change (Log2)	SD	Fold Change (Log2)	SD	Fold Change (Log2)	SD	Fold Change (Log2)	SD	Fold Change (Log2)	SD	Fold Change (Log2)	SD	Fold Change (Log2)	SD	Fold Change (Log2)	SD	Fold Change (Log2)	SD	Fold Change (Log2)	SD	Fold Change (Log2)	SD	Fold Change (Log2)
ClCDPK1	-1.05544	0.0229197	-0.035649	0.343348	-0.899813	0.0329895	-0.547545	0.227725	-1.06783	0.0727457	-5.3031	0.0044345	2.97443	0.379529	1.7914	0.298194	4.27873	1.18462	3.64125	0.758599	1.72723	0.521661	3.15041	1.51496	2.24463	0.721013	1.22385	0.649743	2.40339	0.84359	2.21162	0.853993	-0.61907	0.141265	-2.347	0.0102753	1.13048	0.167649	2.04889	0.814271	1.55754	1.06544	-0.596237	0.0497022	-1.39845	0.0222792	-0.389672	0.0602029	-1.02057
ClCDPK2	-1.38613	0.0431807	0.8514	0.140926	0.236815	0.0375981	0.379501	0.0823251	0.84381	0.380553	-0.398493	0.139821	4.78911	0.403068	2.50919	0.203319	5.83069	3.14966	5.59295	3.29692	-0.25826	0.105935	1.63565	0.277143	-0.157239	0.0651016	1.81469	0.488247	1.88978	0.247735	-0.563576	0.0781336	2.06067	0.73581	-0.274545	0.0685244	5.0302	2.06236	2.0124	0.0768065	2.53383	1.33601	3.29023	4.12981	1.98922	0.604765	2.62449	0.658643	-0.511567
ClCDPK3	-1.46074	0.0257083	5.66587	8.56475	0.402509	0.412377	-0.556572	0.0765549	0.65368	0.0321105	-0.572405	0.214141	-0.729817	0.0677849	-0.800598	0.0806594	-0.638124	0.0392415	-1.63231	0.0193039	-0.747601	0.0424583	1.96744	0.783501	1.13803	0.39388	0.601093	0.320983	0.746393	0.114412	-0.565184	0.0743073	-0.164329	0.103381	-1.01363	0.0537297	1.03131	0.12099	0.805256	0.170167	2.77856	0.511691	-0.408838	0.0915434	0.0210532	0.0420486	0.381642	0.120439	-3.04721
ClCDPK4	-0.224297	0.0346452	3.34686	3.93967	-0.135577	0.432914	0.862747	0.187874	-0.735174	0.0565933	1.25789	0.149446	-1.68556	0.00653224	-1.33214	0.018179	0.696192	0.142391	-1.07517	0.036834	0.292099	0.13906	1.93215	0.646396	2.06535	0.425546	1.84805	0.519627	2.48029	0.43925	1.63062	0.443416	-1.00929	0.076927	-2.70545	0.0183073	0.571872	0.11653	-0.671281	0.0447516	-0.543915	0.0812453	-0.23332	0.0927418	0.233639	0.135612	0.978458	0.200414	-2.08626
ClCDPK5	-2.10012	0.0280635	-0.356021	0.0633171	-1.6652	0.0192647	-0.680275	0.0879848	-0.943089	0.0431763	-0.21638	0.0597339	0.324334	0.0910389	5.85068	6.27707	2.5158	0.821066	2.24499	0.306605	0.681604	0.336094	1.76689	0.435171	1.92762	0.236284	1.94503	0.563686	2.65114	0.717163	2.8815	1.38873	-0.713459	0.253739	0.624896	0.735624	2.9511	0.481582	2.97974	0.741353	2.3247	0.45162	2.15896	0.0991825	-0.384118	0.0310103	0.484371	0.118394	-0.556821
ClCDPK6	-2.12943	0.0508077	1.21225	0.306959	-1.64715	0.022788	0.723577	0.197963	2.06763	0.445285	0.866531	0.446013	-0.0561562	0.0948043	-0.033767	0.09748	-0.05903	0.0667532	0.918157	0.164161	1.92942	0.27353	4.16323	1.46272	3.03005	1.20666	1.30121	0.551156	3.71674	2.93205	2.19091	0.0913929	0.452366	0.234127	-0.662919	0.0893217	2.05999	0.506393	3.02962	0.796876	3.9854	1.2305	2.91827	0.710494	0.537098	0.138593	-0.0592283	0.270542	0.214567
ClCDPK7	-1.49388	0.0228967	0.771127	0.330206	-1.62126	0.0199688	-0.334717	0.109059	-0.510023	0.0982354	0.0198512	0.173289	0.362673	0.0531057	0.056633	0.15004	1.12018	0.134939	-0.78251	0.0423289	0.57935	0.195073	2.50413	0.737077	1.39833	0.495549	1.92685	0.251675	1.79017	0.840321	0.832337	0.158531	-0.226963	0.175306	-0.0915016	0.105203	1.83135	0.290297	0.323098	0.106932	0.334764	0.261451	0.930913	0.041142	-0.131798	0.0483937	0.527293	0.32951	1.1871
ClCDPK8	-2.8581	0.0187584	-0.241123	0.0683378	-1.47189	0.0225009	3.18337	1.07211	-1.09727	0.0388744	-1.02798	0.0193734	1.31758	0.233026	1.15897	0.175333	1.69993	0.489943	3.34487	0.836996	-0.626953	0.0982481	0.0888079	0.159796	0.737723	0.271822	2.36032	0.305224	1.71669	0.232326	2.15142	0.904877	-1.10693	0.0362183	-1.01311	0.0796818	1.30845	0.237449	1.4176	0.159667	1.22144	0.186515	0.120663	0.0260628	-0.687899	0.0616172	0.898991	0.23939	1.38619
ClCDPK9	0.0161405	0.0811735	0.533448	0.14394	0.276992	0.0866501	0.718512	0.155874	2.9432	1.12529	1.01716	0.31086	1.13672	0.375286	1.35731	0.256108	1.56443	0.370881	0.628509	0.103835	1.58093	0.427343	1.72466	0.258349	0.259092	0.157553	0.0611154	0.104592	1.80373	0.5156	0.659736	0.133745	0.819529	0.332303	0.495237	0.178205	2.76788	0.579052	1.09242	0.361794	0.815077	0.137973	0.810496	0.074366	0.214047	0.0611125	0.657928	0.291526	0.58536
ClCDPK10	-1.43309	0.0182323	0.870632	0.164029	-1.153	0.0283766	3.37356	1.23578	0.575397	0.0495674	-0.971015	0.0187496	0.000871024	0.0798874	1.44789	0.41468	4.8517	3.47759	3.42024	0.634957	1.36586	0.27816	3.11884	0.679458	2.82482	1.14374	1.95795	0.960473	4.37687	3.28918	3.13299	1.36716	-0.925372	0.151043	1.04483	0.174354	3.05195	0.610528	1.97365	0.656284	1.37762	0.181357	1.13712	0.330813	0.536976	0.15201	1.88145	0.297911	0.867731
ClCDPK11	-2.66189	0.00910068	-0.771187	0.0616263	-0.999846	0.0444627	-1.28292	0.0115416	0.59057	0.232194	-1.05588	0.0126343	-0.129641	0.0570941	-1.04105	0.0968147	1.26593	0.194992	0.188794	0.0762962	-0.45756	0.0303696	0.880536	0.27816	0.77769	0.1049	1.94219	0.242452	1.75263	0.433537	0.390591	0.0716887	0.465846	0.283365	-0.139423	0.0718747	-2.84299	0.0501644	-0.359995	0.108804	0.251145	0.0983886	0.961894	0.181914	1.73125	0.172982	2.4694	0.533402	1.06067
ClCDPK12	-0.564774	0.0698524	-1.05504	0.181359	1.44512	0.0520287	-0.306273	0.410359	0.917667	0.36159	1.80644	0.764707	0.738282	0.112273	0.912036	0.186311	3.59281	0.981032	2.27832	0.287343	1.19079	0.203511	2.16017	0.616674	1.69433	0.365946	1.94443	0.232245	2.90672	0.896513	2.65063	1.00186	0.776504	0.180047	0.24843	0.157352	2.59953	0.391488	2.75468	1.31292	5.64004	7.74796	3.20759	1.63116	-0.867719	0.0282589	1.24334	0.248625	0.419925
ClCDPK13	-0.941178	0.24341	0.429709	0.323832	1.39429	0.311603	0.664675	0.124718	1.60701	0.5244	1.22366	0.058882	-1.69796	0.0107187	14.6655	5579.06	17.5356	48231.9	16.3287	4857.66	1.07173	0.203236	2.83054	1.24786	1.65873	0.192951	-0.188342	0.153138	1.37954	0.38382	-0.40513	0.0915619	15.3822	3402.56	-1.11841	0.0533251	1.84948	0.33986	0.77786	0.953548	20.2958	234103	0.612492	0.157438	1.38959	0.550616	0.713288	0.143188	1.83255
ClCDPK14	-0.128047	0.0748969	0.969239	0.188468	-0.10327	0.0724311	0.615796	0.14759	1.17757	0.153503	0.273742	0.173475	1.15535	0.261775	1.27469	0.215097	3.33995	0.0797866	2.6401	0.369514	1.34578	0.328427	2.31369	0.392633	2.12866	0.266994	0.469722	0.135278	1.78352	0.369087	1.82068	0.26979	1.01265	0.113804	0.944598	0.221692	1.63071	0.514211	2.85884	0.750666	4.50153	4.34474	-1.98632	0.0961562	0.214282	0.080451	0.297773	0.53318	0.610756
ClCDPK15	-1.46035	0.03524	0.0163044	0.332124	-0.257741	0.0935743	0.0523476	0.0657687	0.765363	0.115228	-0.112172	0.0508216	1.47057	0.126631	0.202714	0.124353	2.53236	0.662889	2.35358	0.301904	1.28333	0.145138	-0.419586	0.0894938	0.123938	0.100868	0.0260096	0.0704927	1.18115	0.245419	1.62107	0.130181	0.392516	0.125469	1.07008	0.164309	2.54648	0.593643	2.94928	0.70979	0.633326	0.23285	-2.0157	0.0943296	0.986158	0.0819879	1.63366	0.594849	2.88806
ClCDPK16	-5.52199	0.00577345	-6.5067	0.000899872	-5.56904	0.0010947	-5.44622	0.00609843	-2.87231	0.0299639	-4.12958	0.0160846	1.28198	0.122509	-2.62583	0.0765142	2.89013	0.832432	-0.208274	0.0724669	-5.56902	0.00381507	0.754141	0.0584831	-1.01306	0.015025	-0.210659	0.203064	-0.389899	0.211563	-1.40142	0.033625	1.50791	0.579148	-0.0436341	0.015755	0.918092	0.0656894	3.33439	2.00882	3.4806	1.01813	3.67077	1.14795	2.65147	0.248471	1.32958	0.478524	1.49939
ClCDPK17	-4.57933	0.00391287	-7.62938	0.00171265	-0.505408	0.0816309	-3.51772	0.00736815	-1.45624	0.0243002	-2.90664	0.00504563	-0.561424	0.0514773	-3.52049	0.00340058	1.54049	0.62616	1.12506	0.131892	0.973497	0.0933258	1.70879	0.48921	0.275203	0.234524	0.114487	0.210409	2.44465	0.717168	1.0285	0.225156	5.00157	8.22736	2.18894	0.565975	1.69203	0.0679439	7.8776	17.4711	5.15725	6.37098	6.7689	15.6177	0.509731	0.343972	-0.539347	0.0775928	-0.0822244
ClCDPK18	-0.0384513	0.0511862	-1.64374	0.113743	-1.23461	0.0763298	0.558827	0.355904	0.180033	0.119188	-1.07846	0.0105894	-1.59571	0.0148813	-2.03813	0.0547973	-1.15162	0.0238849	-0.97095	0.0113124	0.964514	0.402164	-1.15117	0.0352653	-0.998561	0.0389375	-0.741831	0.203254	-0.36945	0.0590951	-0.259987	0.132463	-0.0334045	0.0483277	1.00331	0.312626	1.93306	0.193699	1.25049	0.219831	1.27685	0.217075	0.352409	0.0950544	0.00701244	0.102386	0.80246	0.427181	-1.35626
ClCRK1	-1.27893	0.0416675	-0.0094476	0.235964	1.56376	0.479684	0.482619	0.302468	3.19817	0.612115	0.449175	0.173224	1.45681	0.152323	1.37378	0.212838	-0.725517	0.0968773	3.09688	0.345987	0.703231	0.154292	-0.133933	0.127941	-0.16913	0.0920764	-2.46744	0.0499856	1.32032	0.200831	0.282474	0.228629	4.42502	1.64924	2.15199	0.379506	1.51922	0.479308	7.94675	45.609	6.13335	11.6879	6.94165	22.7892	6.40112	15.1864	3.24562	2.27566	-0.411673
ClCRK2	0.862442	0.110711	1.54591	0.682579	1.67726	0.219333	2.25563	0.358313	3.30406	0.938955	2.92667	0.1625	-0.572433	0.0430032	1.21355	0.199077	7.80188	57.4834	7.60172	11.6277	-1.02526	0.0203371	3.58648	1.58135	3.35567	0.874073	3.06541	3.11911	3.04671	0.551406	0.487824	0.15757	0.841811	0.0726538	-0.379079	0.0892111	-1.55208	0.0233715	-3.6239	0.00747001	2.80619	0.519306	1.40404	0.114105	-0.128137	0.161561	1.20773	0.191596	-2.38309
ClCRK3	-1.45774	0.0654269	1.49305	0.596735	1.12235	0.13375	2.46375	1.01972	2.5964	0.599023	1.93358	0.23501	-0.166669	0.0410592	-0.569563	0.120345	-1.10953	0.031827	-4.227	0.0089542	-0.938396	0.0368294	5.51134	7.82115	6.47969	13.3346	6.5758	13.1301	1.06002	1.02439	5.49265	18.8916	0.540385	0.157788	0.0506079	0.0809065	-6.10041	0.0024646	-1.03779	0.0575871	4.31402	2.40697	1.34134	0.0665053	-0.0564686	0.150302	0.227697	0.0928165	-0.548255
ClCRK4	-0.37939	0.0542683	0.940881	0.695792	-6.99642	0.00142914	0.378169	0.12896	-0.153557	0.154492	-0.613395	0.0321757	2.19645	0.083209	6.47678	11.8342	-6.99642	0.00142914	3.72711	1.99402	-3.35615	0.00377746	-5.69209	0.00429036	-0.652057	0.081236	0.10816	0.511952	-4.4656	0.00998026	-5.88288	0.000611834	1.37488	0.167872	1.19092	0.259133	-6.99642	0.00142914	2.3347	0.948646	2.264	0.454815	2.02204	0.336662	-0.847183	0.0707934	0.151195	0.158928	-6.99642
ClCRK5	-0.0394474	0.0419875	0.259738	0.13574	-2.70131	0.00473596	0.817522	0.159843	1.38707	0.178366	1.86909	0.987459	1.23897	0.317805	0.754298	0.281827	-2.70131	0.00473596	2.91954	0.463972	-0.641163	0.064025	0.802918	0.440487	0.907265	0.243444	2.65909	2.26026	1.33296	0.202561	1.50155	0.15269	0.369898	0.320281	-0.213776	0.0784096	-2.70131	0.00473596	0.890396	0.158691	5.11895	2.32041	1.1728	0.212455	-0.618798	0.0824807	-0.191242	0.0708283	-2.70131
ClCRK6	5.17349	3.32592	4.09482	5.35591	-2.4957	0.00555895	5.22254	4.22701	5.0291	2.00465	4.78556	3.05074	-1.11511	0.070135	0.277832	0.0939321	-2.4957	0.00555895	1.95372	0.204263	-0.652191	0.031387	0.896961	0.111365	0.239405	0.0357057	1.0356	0.162859	0.815774	0.0554535	1.27224	0.0595357	-0.683914	0.0310611	-0.670284	0.0407413	-2.4957	0.00555895	-0.316736	0.471866	-0.786525	0.0154666	-1.65329	0.0528278	0.955547	0.212692	0.636521	0.0757126	-2.4957
Fold Change (log2 ), the value displayed in heat map；SD, the Standard Deviation of three replicates of gene expressions.
[truncated: 31 more columns]
